# Supplementary material for: N-(4-Chloro­phen­yl)-1-(5-{[(2-phenyl­ethen­yl)sulfon­yl]meth­yl}-1,3,4-oxadiazol-2-yl)methane­sulfonamide
Source: Acta Crystallogr Sect E Struct Rep Online. 2012 Sep 19;68(Pt 10):o2954. doi: 10.1107/S1600536812037300 (PMC3470325; doi:10.1107/S1600536812037300)
Supplement: Supplementary file 1 [file e-68-o2954-sup1.cif]

##############################################################################
#                                                                            #
# This CIF contains the data in a paper accepted for publication in          #
# Acta Crystallographica Section E. It conforms to the requirements of       #
# Notes for Authors for Acta Crystallographica Section E, and has been       #
# peer reviewed under the auspices of the IUCr Commission on Journals.       #
#                                                                            #
# Full details of the Crystallographic Information File format               #
# are given in the paper "The Crystallographic Information File (CIF):       #
# a New Standard Archive File for Crystallography" by S. R. Hall, F. H.      #
# Allen and I. D. Brown [Acta Cryst. (1991), A47, 655-685].                  #
#                                                                            #
# The current version of the core CIF dictionary is obtainable from          #
# ftp://ftp.iucr.org/pub/cif_core.dic.                                       #
#                                                                            #
# Software is freely available for graphical display of the structure(s)     #
# in this CIF. For information consult the CIF software page                 #
# http://www.iucr.org/resources/cif/software.                                #
#                                                                            #
# This file may be used for bona fide research purposes within the           #
# scientific community so long as proper attribution is given to the journal # 
# article from which it was obtained.                                        #
#                                                                            #
##############################################################################
data_I
_audit_creation_method     SHELXL-97
_chemical_name_systematic
;
<i>N</i>-(4-Chlorophenyl)-1-(5-{[(2-phenylethenyl)sulfonyl]methyl}-
1,3,4-oxadiazol-2-yl)methanesulfonamide
;
_chemical_name_common     ?
_chemical_formula_moiety     'C18 H16 Cl N3 O5 S2'
_chemical_formula_sum     'C18 H16 Cl N3 O5 S2'
_chemical_formula_iupac     'C18 H16 Cl N3 O5 S2'
_chemical_formula_weight     453.93
_chemical_melting_point     ?
_symmetry_cell_setting     monoclinic
_symmetry_space_group_name_H-M     'P 21/c'
_symmetry_space_group_name_Hall     '-P 2ybc'
loop_
    _symmetry_equiv_pos_as_xyz
    'x, y, z'
    '-x, y+1/2, -z+1/2'
    '-x, -y, -z'
    'x, -y-1/2, z-1/2'
_cell_length_a     21.1387(12)
_cell_length_b     5.4443(2)
_cell_length_c     18.3484(11)
_cell_angle_alpha     90.00
_cell_angle_beta     107.810(7)
_cell_angle_gamma     90.00
_cell_volume     2010.4(2)
_cell_formula_units_Z     4
_cell_measurement_reflns_used     2041
_cell_measurement_theta_min     2.57
_cell_measurement_theta_max     29.18
_cell_measurement_temperature     293(2)
_exptl_crystal_description     plate
_exptl_crystal_colour     colourless
_exptl_crystal_size_max     0.20
_exptl_crystal_size_mid     0.20
_exptl_crystal_size_min     0.06
_exptl_crystal_density_diffrn     1.513
_exptl_crystal_density_meas     ?
_exptl_crystal_density_method     'not measured'
_exptl_crystal_F_000     936
_exptl_absorpt_coefficient_mu     0.434
_exptl_absorpt_correction_type     multi-scan
_exptl_absorpt_process_details
                               '(<i>CrysAlis PRO</i>; Oxford Diffraction, 2009)'
_exptl_absorpt_correction_T_min     0.917
_exptl_absorpt_correction_T_max     0.974
_exptl_special_details
;
;
_diffrn_ambient_temperature     293(2)
_diffrn_radiation_type     'Mo K\a'
_diffrn_radiation_wavelength     0.7107
_diffrn_radiation_source     'Enhance (Mo) X-ray Source'
_diffrn_radiation_monochromator     graphite
_diffrn_measurement_device_type     'Oxford Diffraction Xcalibur Eos'
_diffrn_measurement_method     '\w scans'
_diffrn_detector_area_resol_mean     15.9821
_diffrn_reflns_number     8939
_diffrn_reflns_av_R_equivalents     0.0521
_diffrn_reflns_av_sigmaI/netI     0.0840
_diffrn_reflns_theta_min     2.58
_diffrn_reflns_theta_max     25.00
_diffrn_reflns_theta_full     25.00
_diffrn_measured_fraction_theta_max     0.999
_diffrn_measured_fraction_theta_full     0.999
_diffrn_reflns_limit_h_min     -25
_diffrn_reflns_limit_h_max     22
_diffrn_reflns_limit_k_min     -6
_diffrn_reflns_limit_k_max     6
_diffrn_reflns_limit_l_min     -2
_diffrn_reflns_limit_l_max     21
_diffrn_standards_number     0
_diffrn_standards_interval_count     0
_diffrn_standards_interval_time     0
_diffrn_standards_decay_%     0
_refine_special_details
;
Refinement of <i>F</i>^2^ against ALL reflections. The weighted <i>R</i>-factor
<i>wR</i> and goodness of fit <i>S</i> are based on <i>F</i>^2^, conventional
<i>R</i>-factors <i>R</i> are based on <i>F</i>, with <i>F</i> set to zero for
negative <i>F</i>^2^. The threshold expression of <i>F</i>^2^ >
\s(<i>F</i>^2^) is used only for calculating <i>R</i>-factors(gt) <i>etc</i>.
and is not relevant to the choice of reflections for refinement.
<i>R</i>-factors based on <i>F</i>^2^ are statistically about twice as large
as those based on <i>F</i>, and <i>R</i>- factors based on ALL data will be
even larger.
;
_reflns_number_total     3541
_reflns_number_gt     2114
_reflns_threshold_expression     I>2\s(I)
_refine_ls_structure_factor_coef     Fsqd
_refine_ls_matrix_type     full
_refine_ls_R_factor_all     0.1032
_refine_ls_R_factor_gt     0.0510
_refine_ls_wR_factor_gt     0.1305
_refine_ls_wR_factor_ref     0.1712
_refine_ls_goodness_of_fit_ref     0.873
_refine_ls_restrained_S_all     0.873
_refine_ls_number_reflns     3541
_refine_ls_number_parameters     262
_refine_ls_number_restraints     0
_refine_ls_hydrogen_treatment     constr
_refine_ls_weighting_scheme     calc
_refine_ls_weighting_details
                 'calc w=1/[\s^2^(Fo^2^)+(0.1000P)^2^] where P=(Fo^2^+2Fc^2^)/3'
_atom_sites_solution_hydrogens     geom
_atom_sites_solution_primary     direct
_atom_sites_solution_secondary     difmap
_refine_ls_shift/su_max     0.000
_refine_ls_shift/su_mean     0.000
_refine_diff_density_max     0.255
_refine_diff_density_min     -0.290
_refine_ls_extinction_method     none
_refine_ls_extinction_coef     0
loop_
    _atom_type_symbol
    _atom_type_description
    _atom_type_scat_dispersion_real
    _atom_type_scat_dispersion_imag
    _atom_type_scat_source
    'C' 'C' 0.0033 0.0016
                         'International Tables Vol C Tables 4.2.6.8 and 6.1.1.4'
    'H' 'H' 0.0000 0.0000
                         'International Tables Vol C Tables 4.2.6.8 and 6.1.1.4'
    'N' 'N' 0.0061 0.0033
                         'International Tables Vol C Tables 4.2.6.8 and 6.1.1.4'
    'O' 'O' 0.0106 0.0060
                         'International Tables Vol C Tables 4.2.6.8 and 6.1.1.4'
    'S' 'S' 0.1246 0.1234
                         'International Tables Vol C Tables 4.2.6.8 and 6.1.1.4'
    'Cl' 'Cl' 0.1484 0.1585
                         'International Tables Vol C Tables 4.2.6.8 and 6.1.1.4'
_computing_data_collection
;
CrysAlis CCD (Oxford Diffraction, 2009)
;
_computing_cell_refinement
;
CrysAlis CCD (Oxford Diffraction, 2009)
;
_computing_data_reduction
;
CrysAlis RED (Oxford Diffraction, 2009)
;
_computing_structure_solution     'SHELXS97 (Sheldrick, 2008)'
_computing_structure_refinement     'SHELXL97 (Sheldrick, 2008)'
_computing_molecular_graphics     'ORTEP-3 (Farrugia, 1997)'
_computing_publication_material     'PLATON (Spek, 2009)'
loop_
    _atom_site_type_symbol
    _atom_site_label
    _atom_site_fract_x
    _atom_site_fract_y
    _atom_site_fract_z
    _atom_site_U_iso_or_equiv
    _atom_site_adp_type
    _atom_site_calc_flag
    _atom_site_refinement_flags
    _atom_site_occupancy
    _atom_site_symmetry_multiplicity
    _atom_site_disorder_assembly
    _atom_site_disorder_group
    S S1 0.10737(6) 0.1465(2) 0.99341(7) 0.0506(4) Uani d . 1 1 . .
    S S2 0.20592(5) -0.11531(16) 0.70760(6) 0.0365(3) Uani d . 1 1 . .
    Cl Cl 0.40975(8) 0.2776(3) 0.90563(11) 0.0990(6) Uani d . 1 1 . .
    O O1 0.09206(13) -0.0641(5) 0.80065(15) 0.0409(7) Uani d . 1 1 . .
    O O5 0.21845(15) -0.2584(5) 0.64804(18) 0.0506(8) Uani d . 1 1 . .
    O O4 0.22585(15) -0.2151(5) 0.78332(18) 0.0558(9) Uani d . 1 1 . .
    O O2 0.08523(16) 0.0536(7) 1.05419(19) 0.0720(10) Uani d . 1 1 . .
    N N1 0.07298(17) 0.2839(6) 0.7363(2) 0.0450(9) Uani d . 1 1 . .
    C C1 0.09493(18) 0.0632(7) 0.7380(2) 0.0348(9) Uani d . 1 1 . .
    O O3 0.11247(18) 0.4033(6) 0.9846(2) 0.0719(10) Uani d . 1 1 . .
    N N3 0.17730(17) 0.0164(7) 1.0028(2) 0.0574(11) Uani d . 1 1 . .
    H H3 0.1836 -0.1171 1.0291 0.069 Uiso calc R 1 1 . .
    N N2 0.05241(18) 0.3095(7) 0.8019(2) 0.0500(10) Uani d . 1 1 . .
    C C10 0.11833(19) -0.0673(7) 0.6803(2) 0.0403(10) Uani d . 1 1 . .
    H H10A 0.1050 0.0260 0.6331 0.048 Uiso calc R 1 1 . .
    H H10B 0.0963 -0.2256 0.6701 0.048 Uiso calc R 1 1 . .
    C C13 0.3483(2) 0.0561(7) 0.6906(3) 0.0454(11) Uani d . 1 1 . .
    C C14 0.3805(2) 0.0969(8) 0.6365(3) 0.0577(13) Uani d . 1 1 . .
    H H14 0.3684 0.2316 0.6040 0.069 Uiso calc R 1 1 . .
    C C7 0.3391(2) 0.1971(9) 0.9301(3) 0.0568(13) Uani d . 1 1 . .
    C C6 0.2849(3) 0.3435(8) 0.9081(3) 0.0530(12) Uani d . 1 1 . .
    H H6 0.2847 0.4818 0.8783 0.064 Uiso calc R 1 1 . .
    C C8 0.3399(2) -0.0127(9) 0.9717(3) 0.0557(13) Uani d . 1 1 . .
    H H8 0.3767 -0.1158 0.9839 0.067 Uiso calc R 1 1 . .
    C C9 0.2858(2) -0.0691(8) 0.9950(3) 0.0496(11) Uani d . 1 1 . .
    H H9 0.2863 -0.2097 1.0239 0.059 Uiso calc R 1 1 . .
    C C18 0.3694(2) -0.1416(8) 0.7403(3) 0.0526(13) Uani d . 1 1 . .
    H H18 0.3497 -0.1715 0.7783 0.063 Uiso calc R 1 1 . .
    C C3 0.0515(2) 0.0242(9) 0.9082(2) 0.0534(12) Uani d . 1 1 . .
    H H3A 0.0535 -0.1537 0.9112 0.064 Uiso calc R 1 1 . .
    H H3B 0.0067 0.0730 0.9054 0.064 Uiso calc R 1 1 . .
    C C12 0.2957(2) 0.2238(7) 0.6963(3) 0.0539(13) Uani d . 1 1 . .
    H H12 0.3047 0.3894 0.6921 0.065 Uiso calc R 1 1 . .
    C C11 0.2379(2) 0.1785(7) 0.7066(3) 0.0464(12) Uani d . 1 1 . .
    H H11 0.2127 0.3112 0.7137 0.056 Uiso calc R 1 1 . .
    C C5 0.2297(2) 0.2862(8) 0.9301(3) 0.0513(12) Uani d . 1 1 . .
    H H5 0.1920 0.3848 0.9144 0.062 Uiso calc R 1 1 . .
    C C2 0.06481(19) 0.1027(8) 0.8369(2) 0.0412(10) Uani d . 1 1 . .
    C C4 0.2303(2) 0.0831(7) 0.9755(2) 0.0442(11) Uani d . 1 1 . .
    C C17 0.4193(2) -0.2922(9) 0.7334(3) 0.0633(15) Uani d . 1 1 . .
    H H17 0.4330 -0.4230 0.7671 0.076 Uiso calc R 1 1 . .
    C C15 0.4302(2) -0.0575(10) 0.6295(3) 0.0667(15) Uani d . 1 1 . .
    H H15 0.4507 -0.0283 0.5921 0.080 Uiso calc R 1 1 . .
    C C16 0.4491(2) -0.2543(9) 0.6781(4) 0.0674(16) Uani d . 1 1 . .
    H H16 0.4820 -0.3610 0.6733 0.081 Uiso calc R 1 1 . .
loop_
    _atom_site_aniso_label
    _atom_site_aniso_U_11
    _atom_site_aniso_U_22
    _atom_site_aniso_U_33
    _atom_site_aniso_U_12
    _atom_site_aniso_U_13
    _atom_site_aniso_U_23
    S1 0.0458(7) 0.0765(9) 0.0334(7) 0.0029(6) 0.0177(5) -0.0018(6)
    S2 0.0403(6) 0.0290(5) 0.0402(7) 0.0032(4) 0.0122(5) -0.0008(5)
    Cl 0.0756(11) 0.1391(14) 0.1018(13) -0.0272(9) 0.0562(10) -0.0005(10)
    O1 0.0424(17) 0.0491(16) 0.0336(17) 0.0029(13) 0.0153(14) 0.0082(13)
    O5 0.0518(19) 0.0459(16) 0.056(2) 0.0031(13) 0.0189(16) -0.0183(14)
    O4 0.053(2) 0.0610(18) 0.050(2) 0.0075(14) 0.0103(16) 0.0195(16)
    O2 0.059(2) 0.123(3) 0.042(2) 0.000(2) 0.0281(17) 0.003(2)
    N1 0.048(2) 0.050(2) 0.040(2) 0.0115(17) 0.0184(18) 0.0058(17)
    C1 0.030(2) 0.043(2) 0.029(2) -0.0014(17) 0.0059(18) 0.0037(18)
    O3 0.091(3) 0.063(2) 0.066(3) 0.0071(18) 0.032(2) -0.0110(17)
    N3 0.039(2) 0.078(3) 0.057(3) 0.0039(19) 0.0164(19) 0.027(2)
    N2 0.051(2) 0.060(2) 0.042(2) 0.0137(18) 0.0184(19) -0.0010(19)
    C10 0.043(3) 0.043(2) 0.037(3) 0.0001(19) 0.015(2) 0.0014(19)
    C13 0.039(3) 0.038(2) 0.059(3) -0.0046(19) 0.014(2) -0.004(2)
    C14 0.050(3) 0.054(3) 0.067(4) 0.001(2) 0.014(3) 0.013(2)
    C7 0.060(3) 0.070(3) 0.048(3) -0.019(3) 0.027(3) -0.014(3)
    C6 0.069(4) 0.052(3) 0.042(3) -0.006(2) 0.023(3) 0.008(2)
    C8 0.050(3) 0.063(3) 0.057(3) 0.006(2) 0.022(3) -0.005(3)
    C9 0.053(3) 0.048(2) 0.048(3) 0.005(2) 0.016(2) 0.007(2)
    C18 0.039(3) 0.049(3) 0.069(4) -0.001(2) 0.015(2) 0.007(2)
    C3 0.044(3) 0.083(3) 0.037(3) -0.005(2) 0.020(2) 0.002(2)
    C12 0.051(3) 0.034(2) 0.080(4) 0.002(2) 0.026(3) 0.006(2)
    C11 0.042(3) 0.032(2) 0.069(3) 0.0069(18) 0.023(2) -0.003(2)
    C5 0.047(3) 0.053(3) 0.053(3) 0.000(2) 0.013(2) 0.013(2)
    C2 0.031(2) 0.059(3) 0.034(3) 0.0007(19) 0.0091(19) 0.001(2)
    C4 0.041(3) 0.057(3) 0.033(3) -0.009(2) 0.010(2) 0.000(2)
    C17 0.039(3) 0.057(3) 0.087(4) 0.005(2) 0.010(3) 0.015(3)
    C15 0.046(3) 0.085(4) 0.075(4) -0.003(3) 0.027(3) -0.010(3)
    C16 0.043(3) 0.061(3) 0.096(5) 0.002(2) 0.018(3) -0.013(3)
_geom_special_details
;
All e.s.d.'s (except the e.s.d. in the dihedral angle between two l.s. planes)
are estimated using the full covariance matrix. The cell e.s.d.'s are taken
into account individually in the estimation of e.s.d.'s in distances, angles
and torsion angles; correlations between e.s.d.'s in cell parameters are only
used when they are defined by crystal symmetry. An approximate (isotropic)
treatment of cell e.s.d.'s is used for estimating e.s.d.'s involving l.s.
planes.
;
loop_
    _geom_bond_atom_site_label_1
    _geom_bond_atom_site_label_2
    _geom_bond_site_symmetry_2
    _geom_bond_distance
    _geom_bond_publ_flag
    S1 O3 . 1.415(3) ?
    S1 O2 . 1.428(3) ?
    S1 N3 . 1.600(4) ?
    S1 C3 . 1.775(5) ?
    S2 O4 . 1.430(3) ?
    S2 O5 . 1.431(3) ?
    S2 C11 . 1.739(4) ?
    S2 C10 . 1.783(4) ?
    Cl C7 . 1.741(5) ?
    O1 C2 . 1.354(5) ?
    O1 C1 . 1.359(4) ?
    N1 C1 . 1.285(5) ?
    N1 N2 . 1.406(5) ?
    C1 C10 . 1.480(5) ?
    N3 C4 . 1.409(5) ?
    N3 H3 . 0.8600 ?
    N2 C2 . 1.283(5) ?
    C10 H10A . 0.9700 ?
    C10 H10B . 0.9700 ?
    C13 C14 . 1.382(6) ?
    C13 C18 . 1.393(6) ?
    C13 C12 . 1.468(6) ?
    C14 C15 . 1.382(6) ?
    C14 H14 . 0.9300 ?
    C7 C6 . 1.353(7) ?
    C7 C8 . 1.370(7) ?
    C6 C5 . 1.383(6) ?
    C6 H6 . 0.9300 ?
    C8 C9 . 1.373(6) ?
    C8 H8 . 0.9300 ?
    C9 C4 . 1.391(6) ?
    C9 H9 . 0.9300 ?
    C18 C17 . 1.371(6) ?
    C18 H18 . 0.9300 ?
    C3 C2 . 1.484(6) ?
    C3 H3A . 0.9700 ?
    C3 H3B . 0.9700 ?
    C12 C11 . 1.315(6) ?
    C12 H12 . 0.9300 ?
    C11 H11 . 0.9300 ?
    C5 C4 . 1.381(6) ?
    C5 H5 . 0.9300 ?
    C17 C16 . 1.365(7) ?
    C17 H17 . 0.9300 ?
    C15 C16 . 1.373(7) ?
    C15 H15 . 0.9300 ?
    C16 H16 . 0.9300 ?
loop_
    _geom_angle_atom_site_label_1
    _geom_angle_atom_site_label_2
    _geom_angle_atom_site_label_3
    _geom_angle_site_symmetry_1
    _geom_angle_site_symmetry_3
    _geom_angle
    _geom_angle_publ_flag
    O3 S1 O2 1 . 119.6(2) ?
    O3 S1 O2 . . 119.6(2) ?
    O3 S1 N3 1 . 110.4(2) ?
    O3 S1 N3 . . 110.4(2) ?
    O2 S1 N3 . . 105.8(2) ?
    O3 S1 C3 1 . 108.9(2) ?
    O3 S1 C3 . . 108.9(2) ?
    O2 S1 C3 . . 105.4(2) ?
    N3 S1 C3 . . 105.8(2) ?
    O4 S2 O5 . . 117.81(18) ?
    O4 S2 C11 . . 111.1(2) ?
    O5 S2 C11 . . 109.2(2) ?
    O4 S2 C10 . . 107.48(19) ?
    O5 S2 C10 . . 106.52(18) ?
    C11 S2 C10 . . 103.63(19) ?
    C2 O1 C1 . . 102.1(3) ?
    C1 N1 N2 . . 106.0(3) ?
    N1 C1 O1 . . 112.8(4) ?
    N1 C1 C10 . . 129.0(4) ?
    O1 C1 C10 . . 118.1(3) ?
    C4 N3 S1 . . 131.0(3) ?
    C4 N3 H3 . . 114.5 ?
    S1 N3 H3 . . 114.5 ?
    C2 N2 N1 . . 105.8(3) ?
    C1 C10 S2 . . 114.5(3) ?
    C1 C10 H10A . . 108.6 ?
    S2 C10 H10A . . 108.6 ?
    C1 C10 H10B . . 108.6 ?
    S2 C10 H10B . . 108.6 ?
    H10A C10 H10B . . 107.6 ?
    C14 C13 C18 . . 117.8(4) ?
    C14 C13 C12 . . 120.1(4) ?
    C18 C13 C12 . . 122.0(4) ?
    C15 C14 C13 . . 121.6(5) ?
    C15 C14 H14 . . 119.2 ?
    C13 C14 H14 . . 119.2 ?
    C6 C7 C8 . . 121.5(4) ?
    C6 C7 Cl . . 119.3(4) ?
    C8 C7 Cl . . 119.2(4) ?
    C7 C6 C5 . . 119.6(4) ?
    C7 C6 H6 . . 120.2 ?
    C5 C6 H6 . . 120.2 ?
    C7 C8 C9 . . 119.4(4) ?
    C7 C8 H8 . . 120.3 ?
    C9 C8 H8 . . 120.3 ?
    C8 C9 C4 . . 120.3(4) ?
    C8 C9 H9 . . 119.9 ?
    C4 C9 H9 . . 119.9 ?
    C17 C18 C13 . . 120.1(5) ?
    C17 C18 H18 . . 119.9 ?
    C13 C18 H18 . . 119.9 ?
    C2 C3 S1 . . 114.5(3) ?
    C2 C3 H3A . . 108.6 ?
    S1 C3 H3A . . 108.6 ?
    C2 C3 H3B . . 108.6 ?
    S1 C3 H3B . . 108.6 ?
    H3A C3 H3B . . 107.6 ?
    C11 C12 C13 . . 130.7(4) ?
    C11 C12 H12 . . 114.7 ?
    C13 C12 H12 . . 114.7 ?
    C12 C11 S2 . . 123.7(3) ?
    C12 C11 H11 . . 118.1 ?
    S2 C11 H11 . . 118.1 ?
    C4 C5 C6 . . 120.2(4) ?
    C4 C5 H5 . . 119.9 ?
    C6 C5 H5 . . 119.9 ?
    N2 C2 O1 . . 113.3(4) ?
    N2 C2 C3 . . 129.0(4) ?
    O1 C2 C3 . . 117.7(4) ?
    C5 C4 C9 . . 118.9(4) ?
    C5 C4 N3 . . 124.0(4) ?
    C9 C4 N3 . . 117.1(4) ?
    C16 C17 C18 . . 121.5(5) ?
    C16 C17 H17 . . 119.3 ?
    C18 C17 H17 . . 119.3 ?
    C16 C15 C14 . . 119.5(5) ?
    C16 C15 H15 . . 120.2 ?
    C14 C15 H15 . . 120.2 ?
    C17 C16 C15 . . 119.5(5) ?
    C17 C16 H16 . . 120.3 ?
    C15 C16 H16 . . 120.3 ?
loop_
    _geom_torsion_atom_site_label_1
    _geom_torsion_atom_site_label_2
    _geom_torsion_atom_site_label_3
    _geom_torsion_atom_site_label_4
    _geom_torsion_site_symmetry_1
    _geom_torsion_site_symmetry_2
    _geom_torsion_site_symmetry_3
    _geom_torsion_site_symmetry_4
    _geom_torsion
    _geom_torsion_publ_flag
    N2 N1 C1 O1 . . . . -1.1(4) ?
    N2 N1 C1 C10 . . . . 175.3(4) ?
    C2 O1 C1 N1 . . . . 0.9(4) ?
    C2 O1 C1 C10 . . . . -175.9(3) ?
    O3 S1 N3 C4 1 . . . -28.4(5) ?
    O3 S1 N3 C4 . . . . -28.4(5) ?
    O2 S1 N3 C4 . . . . -159.1(4) ?
    C3 S1 N3 C4 . . . . 89.3(5) ?
    C1 N1 N2 C2 . . . . 0.8(4) ?
    N1 C1 C10 S2 . . . . 108.0(4) ?
    O1 C1 C10 S2 . . . . -75.8(4) ?
    O4 S2 C10 C1 . . . . 48.6(3) ?
    O5 S2 C10 C1 . . . . 175.8(3) ?
    C11 S2 C10 C1 . . . . -69.1(3) ?
    C18 C13 C14 C15 . . . . 2.5(7) ?
    C12 C13 C14 C15 . . . . -179.9(5) ?
    C8 C7 C6 C5 . . . . 2.4(7) ?
    Cl C7 C6 C5 . . . . -177.2(4) ?
    C6 C7 C8 C9 . . . . -3.5(7) ?
    Cl C7 C8 C9 . . . . 176.2(4) ?
    C7 C8 C9 C4 . . . . 1.1(7) ?
    C14 C13 C18 C17 . . . . -1.8(7) ?
    C12 C13 C18 C17 . . . . -179.3(4) ?
    O3 S1 C3 C2 1 . . . 49.3(4) ?
    O3 S1 C3 C2 . . . . 49.3(4) ?
    O2 S1 C3 C2 . . . . 178.8(3) ?
    N3 S1 C3 C2 . . . . -69.4(4) ?
    C14 C13 C12 C11 . . . . 138.1(6) ?
    C18 C13 C12 C11 . . . . -44.4(8) ?
    C13 C12 C11 S2 . . . . -6.0(9) ?
    O4 S2 C11 C12 . . . . 89.9(5) ?
    O5 S2 C11 C12 . . . . -41.7(5) ?
    C10 S2 C11 C12 . . . . -154.9(5) ?
    C7 C6 C5 C4 . . . . 1.1(7) ?
    N1 N2 C2 O1 . . . . -0.2(5) ?
    N1 N2 C2 C3 . . . . -178.2(4) ?
    C1 O1 C2 N2 . . . . -0.4(4) ?
    C1 O1 C2 C3 . . . . 177.8(3) ?
    S1 C3 C2 N2 . . . . -76.1(6) ?
    S1 C3 C2 O1 . . . . 106.1(4) ?
    C6 C5 C4 C9 . . . . -3.4(7) ?
    C6 C5 C4 N3 . . . . 177.6(4) ?
    C8 C9 C4 C5 . . . . 2.3(7) ?
    C8 C9 C4 N3 . . . . -178.6(4) ?
    S1 N3 C4 C5 . . . . -2.1(7) ?
    S1 N3 C4 C9 . . . . 178.9(3) ?
    C13 C18 C17 C16 . . . . -0.3(7) ?
    C13 C14 C15 C16 . . . . -1.1(8) ?
    C18 C17 C16 C15 . . . . 1.8(8) ?
    C14 C15 C16 C17 . . . . -1.0(8) ?
loop_
    _geom_hbond_atom_site_label_D
    _geom_hbond_atom_site_label_H
    _geom_hbond_atom_site_label_A
    _geom_hbond_site_symmetry_A
    _geom_hbond_distance_DH
    _geom_hbond_distance_HA
    _geom_hbond_distance_DA
    _geom_hbond_angle_DHA
    C5 H5 O3 . 0.93 2.41 3.010(6) 122
    N3 H3 O5 4_556 0.86 2.19 2.900(5) 140
    C3 H3B O2 3_557 0.97 2.38 3.198(5) 141
    C6 H6 O4 1_565 0.93 2.45 3.290(5) 151
    C12 H12 O5 1_565 0.93 2.60 3.242(5) 127
    C14 H14 Cg 4_565 0.93 2.90 3.670(5) 141
data_global
_journal_date_recd_electronic     2012-08-08
_journal_date_accepted     2012-08-29
_journal_name_full     'Acta Crystallographica, Section E'
_journal_year     2012
_journal_volume     68
_journal_issue     10
_journal_page_first     o2954
_journal_page_last     o2954
_journal_paper_category     QO
_journal_paper_doi     10.1107/S1600536812037300
_journal_coeditor_code     HB6934
_publ_contact_author_name     'A. Padmaja'
_publ_contact_author_address
;
Department of Chemistry
Sri Venkateswara University
Tirupati 517 502
Andhra Pradesh
India
;
_publ_contact_author_email     'adivireddyp@yahoo.co.in'
_publ_contact_author_fax     ' '
_publ_contact_author_phone     ' '
_publ_section_title
;\
<i>N</i>-(4-Chlorophenyl)-1-(5-{[(2-phenylethenyl)sulfonyl]methyl}-1,3,4-\
oxadiazol-2-yl)methanesulfonamide
;
loop_
    _publ_author_name
    _publ_author_address
    'A. Muralikrishna'
;
Department of Chemistry
Sri Venkateswara University
Tirupati  517 502
India
;
    'M. Kannan'
;
Centre for Bioinformatics
Pondicherry University
Puducherry 605 014
India
;
    'V. Padmavathi'
;
Department of Chemistry
Sri Venkateswara University
Tirupati  517 502
India
;
    'A. Padmaja'
;
Department of Chemistry
Sri Venkateswara University
Tirupati  517 502
India
;
    'R. Krishna'
;
Centre for Bioinformatics
Pondicherry University
Puducherry 605 014
India
;
