# Supplementary material for: N-(4-Chloro­phen­yl)-1-(5-{[(2-phenyl­ethen­yl)sulfon­yl]meth­yl}-1,3,4-oxadiazol-2-yl)methane­sulfonamide
Source: Acta Crystallogr Sect E Struct Rep Online. 2012 Sep 19;68(Pt 10):o2954. doi: 10.1107/S1600536812037300 (PMC3470325; doi:10.1107/S1600536812037300)
Supplement: Supplementary file 2 [file e-68-o2954-Isup2.hkl]

# 
# h,k,l, Fc-squared, Fo-squared, sigma(Fo-squared) and status flag 
# 
data_I
_shelx_refln_list_code          4 
_shelx_F_calc_maximum      305.40 
_exptl_crystal_F_000       936.00 
_reflns_d_resolution_high  0.8410 
 
loop_ 
 _symmetry_equiv_pos_as_xyz 
 'x, y, z' 
 '-x, y+1/2, -z+1/2' 
 '-x, -y, -z' 
 'x, -y-1/2, z-1/2' 
 
_cell_length_a    21.1387 
_cell_length_b     5.4443 
_cell_length_c    18.3484 
_cell_angle_alpha  90.000 
_cell_angle_beta  107.810 
_cell_angle_gamma  90.000 
 
_shelx_F_squared_multiplier     1.000 
 
loop_ 
 _refln_index_h 
 _refln_index_k 
 _refln_index_l 
 _refln_F_squared_calc 
 _refln_F_squared_meas 
 _refln_F_squared_sigma 
 _refln_observed_status 
   3   0   0      263.88      272.72     18.91 o 
   4   0   0    13442.01    13335.91    281.15 o 
   5   0   0       28.07       59.82     16.33 o 
   6   0   0    51788.13    52586.04    678.46 o 
   7   0   0    18980.71    20073.42    377.53 o 
   8   0   0     2316.90     2430.68     92.31 o 
   9   0   0    10168.49     9684.42    226.01 o 
  10   0   0     7325.78     6900.39    214.26 o 
  11   0   0       27.95       48.77     19.01 o 
  12   0   0      273.11      253.80     18.81 o 
  13   0   0      578.71      554.69     83.36 o 
  14   0   0      631.67      609.07     86.49 o 
  15   0   0      660.05      628.75     97.42 o 
  16   0   0     1387.11     1547.24    158.09 o 
  17   0   0      810.79      765.95    113.52 o 
  18   0   0      683.84      649.38    106.70 o 
  19   0   0      197.53      248.09     78.76 o 
  20   0   0       83.78       46.15     37.76 o 
  21   0   0       24.75       35.51     38.96 o 
  22   0   0       31.55       14.38     35.52 o 
  23   0   0      109.00      164.53     72.70 o 
   1   1   0     4774.87     4654.58     69.20 o 
   2   1   0      484.08      555.03     13.08 o 
   3   1   0    13151.41    13576.34     70.53 o 
   4   1   0    21020.25    21929.29    110.45 o 
   5   1   0       28.27       24.04      5.69 o 
   6   1   0     1013.69      901.15     29.60 o 
   7   1   0     3633.46     3347.49     58.81 o 
   8   1   0     1410.84     1459.22     44.02 o 
   9   1   0      277.39      275.65     20.32 o 
  10   1   0      198.65      224.48     35.85 o 
  11   1   0      333.05      332.89     42.14 o 
  12   1   0      197.13      197.26     34.36 o 
  13   1   0     2313.37     2227.10    117.05 o 
  14   1   0      180.31      153.11     34.09 o 
  15   1   0      233.00      240.80     45.59 o 
  16   1   0     1166.35     1223.94     99.84 o 
  17   1   0      111.60       96.81     34.16 o 
  18   1   0      838.64      752.39     83.14 o 
  19   1   0        0.09       65.42     35.81 o 
  20   1   0        9.47       25.23     41.44 o 
  21   1   0       63.37       88.19     36.91 o 
  22   1   0      160.19      227.20     54.42 o 
  23   1   0       53.40       44.61     33.04 o 
   0   2   0     1978.84     1943.77     53.69 o 
   1   2   0     3437.98     3627.51     51.80 o 
   2   2   0      660.31      706.85     19.69 o 
   3   2   0        0.90       -0.16      6.99 o 
   4   2   0     3072.87     3445.45     47.95 o 
   5   2   0     3872.09     3939.82     49.79 o 
   6   2   0     2709.35     2609.55     57.55 o 
   7   2   0       73.71       79.92     14.67 o 
   8   2   0       16.96       19.45      7.03 o 
   9   2   0      117.50      123.12     13.61 o 
  10   2   0        7.94       -7.52      9.55 o 
  11   2   0     3260.05     3340.37     79.78 o 
  12   2   0       71.05       92.52     14.48 o 
  13   2   0      331.05      315.57     27.35 o 
  14   2   0      186.94      189.43     20.95 o 
  15   2   0        0.41       -5.97     23.36 o 
  16   2   0       59.34       30.54     26.75 o 
  17   2   0      230.35      178.56     44.67 o 
  18   2   0        1.46        1.39     20.07 o 
  19   2   0        8.98       29.71     19.62 o 
  20   2   0       11.99      -25.05     26.21 o 
  21   2   0       90.41      128.12     48.05 o 
  22   2   0       14.89       10.90     31.64 o 
   1   3   0       58.51       50.09      7.53 o 
   2   3   0      458.01      436.07     18.61 o 
   3   3   0      175.98      184.34     13.87 o 
   4   3   0       69.65       48.98      7.64 o 
   5   3   0        5.25        3.65      7.24 o 
   6   3   0       16.49       14.87      6.75 o 
   7   3   0      309.65      320.62     20.19 o 
   8   3   0      679.82      709.25     34.88 o 
   9   3   0      781.13      899.67     36.40 o 
  10   3   0        0.70       -3.58      9.04 o 
  11   3   0      101.58       95.38     22.29 o 
  12   3   0        0.15        2.69     11.97 o 
  13   3   0      108.26      117.05     24.60 o 
  14   3   0      453.83      481.83     44.45 o 
  15   3   0      158.30      189.78     31.61 o 
  16   3   0      114.84      100.97     27.89 o 
  17   3   0      154.06      167.74     38.32 o 
  18   3   0       30.68       24.14     17.83 o 
  19   3   0      100.11       79.56     33.33 o 
  20   3   0        5.50        0.44     39.23 o 
  21   3   0       14.52       41.39     47.01 o 
   0   4   0      134.81      131.59     18.60 o 
   1   4   0      499.39      522.34     26.09 o 
   2   4   0      122.63      117.74     10.17 o 
   3   4   0      248.60      227.57     16.04 o 
   4   4   0      163.33      169.70     13.45 o 
   5   4   0        7.02        7.77     16.12 o 
   6   4   0        1.33       -1.69      5.65 o 
   7   4   0      354.91      331.55     20.33 o 
   8   4   0      262.75      293.17     24.29 o 
   9   4   0       63.40       49.91     18.15 o 
  10   4   0      731.36      779.76     48.87 o 
  11   4   0      221.52      229.50     28.51 o 
  12   4   0      637.84      713.32     76.50 o 
  13   4   0      110.50      109.74     84.43 o 
  14   4   0        0.46        0.08     52.72 o 
  15   4   0       37.93       51.97     63.70 o 
  16   4   0       20.13       27.70     39.09 o 
  17   4   0      177.84      161.33     41.95 o 
  18   4   0        0.18       39.55     47.61 o 
   1   5   0        4.39       -9.63     12.96 o 
   2   5   0       82.75       29.88     14.54 o 
   3   5   0       22.15       34.00     15.10 o 
   4   5   0       10.43       -3.23     12.47 o 
   5   5   0       70.98       17.07     13.22 o 
   6   5   0      509.37      506.70     48.18 o 
   7   5   0      172.01      232.46     34.84 o 
   8   5   0        5.35       -7.22     21.95 o 
   9   5   0        5.24       20.50     18.87 o 
  10   5   0       71.83       46.92     25.41 o 
  11   5   0        9.64       22.60     21.90 o 
  12   5   0       11.57       42.59     20.22 o 
  13   5   0        8.54       10.54     20.53 o 
  14   5   0       22.53       23.47     23.10 o 
  15   5   0       16.23       15.16     73.04 o 
   0   6   0      219.44      149.96     57.19 o 
   1   6   0        4.63       19.59     17.40 o 
   2   6   0       13.25       10.44     34.27 o 
   3   6   0       32.76       29.15     24.89 o 
   4   6   0        2.29       13.81     20.05 o 
   5   6   0        5.52       -5.97     18.17 o 
   6   6   0       36.33       -8.70     19.67 o 
   7   6   0       23.15       64.28     24.32 o 
   8   6   0       19.70       36.39     58.22 o 
 -23   1   1       11.71       -0.74     52.73 o 
 -22   1   1        4.15       20.01     34.10 o 
 -21   1   1       17.04      -16.43     26.90 o 
 -20   1   1        3.78       43.47     28.70 o 
 -19   1   1        0.58       26.44     25.22 o 
 -18   1   1      713.48      714.09     82.72 o 
 -17   1   1      210.84      239.72     55.95 o 
 -16   1   1      148.08      150.08     35.51 o 
 -15   1   1      374.90      399.08     54.30 o 
 -14   1   1      178.46      205.02     40.02 o 
 -13   1   1      344.63      317.84     46.51 o 
 -12   1   1       31.73       46.68     11.80 o 
 -11   1   1       22.61       24.64     10.13 o 
 -10   1   1      158.30      131.93     18.08 o 
  -9   1   1       21.13        5.63      7.44 o 
  -8   1   1     1974.01     1834.29     43.73 o 
  -7   1   1      372.73      352.71     17.54 o 
  -6   1   1     1910.66     2036.86     33.42 o 
  -5   1   1     1461.44     1285.20     25.10 o 
  -4   1   1       77.09       73.35      6.91 o 
  -3   1   1     1099.40     1048.68     20.45 o 
  -2   1   1     1753.99     1578.09     30.43 o 
  -1   1   1     1659.74     1867.37     26.63 o 
   0   1   1     5947.75     5979.87     71.88 o 
   1   1   1    35479.20    34801.86    182.57 o 
   2   1   1      768.36      665.33     23.66 o 
   3   1   1     2994.58     3043.20     41.73 o 
   4   1   1       33.12       31.21      6.45 o 
   5   1   1     2583.17     2448.60     52.26 o 
   6   1   1     1818.48     1681.73     39.20 o 
   7   1   1     3623.07     3744.50     61.39 o 
   8   1   1     8564.18     8790.26    104.72 o 
   9   1   1      138.28      131.59     17.14 o 
  10   1   1       48.26       56.78     11.01 o 
  11   1   1     1290.38     1264.93     80.27 o 
  12   1   1     1932.12     1785.40    101.31 o 
  13   1   1      173.12      163.92     36.15 o 
  14   1   1      102.62      105.47     16.13 o 
  15   1   1       26.72       18.56      9.19 o 
  16   1   1       45.10       27.29     17.66 o 
  17   1   1       79.94       20.98     40.32 o 
  18   1   1       20.24       54.70     27.19 o 
  19   1   1       63.54       56.69     26.49 o 
  20   1   1        5.77       31.09     38.01 o 
  21   1   1      254.19      248.99     58.42 o 
  22   1   1       50.12       56.89     33.32 o 
  23   1   1       36.54       63.18     53.01 o 
 -23   2   1        2.17       32.24     38.88 o 
 -22   2   1       37.84       -6.25     38.99 o 
 -21   2   1      283.11      311.69     69.11 o 
 -20   2   1       52.61       -5.51     27.92 o 
 -19   2   1      100.61      147.43     41.63 o 
 -18   2   1       36.27       32.55     35.22 o 
 -17   2   1      289.73      310.17     53.98 o 
 -16   2   1        6.84       -2.97     45.82 o 
 -15   2   1      451.76      463.68     40.01 o 
 -14   2   1      296.75      300.80     26.39 o 
 -13   2   1      243.06      232.48     22.73 o 
 -12   2   1     2395.63     2440.79     75.87 o 
 -11   2   1       19.20       21.63      9.70 o 
 -10   2   1      250.37      234.01     18.36 o 
  -9   2   1      589.43      636.15     34.86 o 
  -8   2   1      763.74      774.86     36.55 o 
  -7   2   1      876.97      883.88     37.04 o 
  -6   2   1      174.79      166.87     11.09 o 
  -5   2   1      497.46      440.59     19.07 o 
  -4   2   1       28.17       22.56      6.65 o 
  -3   2   1     3808.44     3832.92     51.72 o 
  -2   2   1     7296.65     6888.23     71.79 o 
  -1   2   1     1135.90     1241.67     31.00 o 
   0   2   1     4081.17     4150.89     51.06 o 
   1   2   1      812.26      883.74     30.12 o 
   2   2   1      819.56      821.09     24.71 o 
   3   2   1       59.63       57.03      7.97 o 
   4   2   1        1.28        0.87      4.04 o 
   5   2   1      677.74      696.42     38.64 o 
   6   2   1      125.72       94.76     10.53 o 
   7   2   1     1004.72      963.19     33.26 o 
   8   2   1     3805.56     3910.71     71.00 o 
   9   2   1       13.47       -1.26      6.06 o 
  10   2   1     2644.14     2836.60     64.98 o 
  11   2   1        3.97       13.11     16.77 o 
  12   2   1      179.69      173.84     24.36 o 
  13   2   1        9.58       -3.60     15.53 o 
  14   2   1      195.24      226.93     27.38 o 
  15   2   1       24.40        1.43     17.59 o 
  16   2   1      101.34       76.70     20.71 o 
  17   2   1      381.40      442.74     40.89 o 
  18   2   1      180.58      223.56     48.78 o 
  19   2   1      237.74      267.15     58.51 o 
  20   2   1      193.45      284.79    122.28 o 
  21   2   1        1.96      -25.41     34.23 o 
  22   2   1        2.38       42.99     32.83 o 
 -21   3   1       40.24       -0.71     37.27 o 
 -20   3   1        0.00      -22.40     23.42 o 
 -19   3   1      115.40       48.86     45.14 o 
 -18   3   1       89.04       72.87     26.98 o 
 -17   3   1       59.10       53.39     29.45 o 
 -16   3   1       14.92        2.39     18.89 o 
 -15   3   1       50.76       63.12     19.71 o 
 -14   3   1      231.71      253.89     35.76 o 
 -13   3   1        0.26      -15.69     16.39 o 
 -12   3   1        1.79      -14.15     14.15 o 
 -11   3   1      100.21       87.05     15.17 o 
 -10   3   1        0.30        5.50      8.62 o 
  -9   3   1      431.50      388.98     28.11 o 
  -8   3   1     1464.74     1529.94     53.02 o 
  -7   3   1       19.09       13.80      7.53 o 
  -6   3   1      644.73      633.99     27.85 o 
  -5   3   1      197.83      196.49     15.50 o 
  -4   3   1       23.56       37.58      7.94 o 
  -3   3   1     1472.81     1669.52     38.00 o 
  -2   3   1      424.32      500.55     23.44 o 
  -1   3   1       74.27       73.66      9.44 o 
   0   3   1      383.94      429.62     20.68 o 
   1   3   1      458.57      438.37     19.28 o 
   2   3   1      243.49      224.10     13.44 o 
   3   3   1     3173.58     3165.89     59.71 o 
   4   3   1     1822.52     1773.30     39.89 o 
   5   3   1     1095.03     1076.39     30.29 o 
   6   3   1      242.55      237.95     15.14 o 
   7   3   1       20.71       26.46      8.34 o 
   8   3   1        1.64        1.40      8.08 o 
   9   3   1     1304.57     1399.29     44.30 o 
  10   3   1       66.03       80.09     19.42 o 
  11   3   1      439.25      441.37     32.05 o 
  12   3   1       14.89       19.65     13.83 o 
  13   3   1      447.67      428.32     40.39 o 
  14   3   1        2.15        6.95     15.74 o 
  15   3   1       80.68       90.28     22.55 o 
  16   3   1       70.12       40.70     18.78 o 
  17   3   1       20.79       18.17     26.00 o 
  18   3   1        0.00      -31.75     31.75 o 
  19   3   1       93.25       38.65     45.95 o 
  20   3   1        4.52       29.64     37.89 o 
 -19   4   1        1.98        0.82     36.56 o 
 -18   4   1       67.43       -8.34     26.52 o 
 -17   4   1       50.50       64.82     58.65 o 
 -16   4   1       10.03      -14.80     34.27 o 
 -15   4   1       23.45       29.61     36.56 o 
 -14   4   1       18.83       67.85     30.56 o 
 -13   4   1        4.40       -3.35     23.25 o 
 -12   4   1      300.78      324.73     35.79 o 
 -11   4   1       29.57       33.30     14.22 o 
 -10   4   1       68.10       63.77     17.17 o 
  -9   4   1      434.96      468.19     42.19 o 
  -8   4   1       67.59       54.86     13.29 o 
  -7   4   1      193.28      223.82     18.73 o 
  -6   4   1      370.62      374.94     23.15 o 
  -5   4   1      671.22      709.75     31.41 o 
  -4   4   1      413.08      452.50     27.28 o 
  -3   4   1       48.66       51.25      9.27 o 
  -2   4   1       88.60       79.27     11.62 o 
  -1   4   1       74.36       77.03     10.91 o 
   0   4   1        2.73        7.95      7.75 o 
   1   4   1        1.78       -3.59      3.94 o 
   2   4   1       83.31       81.57     30.15 o 
   3   4   1      788.49      792.69     61.83 o 
   4   4   1      172.28      149.83     28.54 o 
   5   4   1      449.16      396.70     21.38 o 
   6   4   1      216.20      199.96     15.74 o 
   7   4   1      346.84      289.93     20.33 o 
   8   4   1       58.80       53.91     15.96 o 
   9   4   1      143.91      125.85     17.24 o 
  10   4   1      260.07      270.07     46.58 o 
  11   4   1       62.01       89.87     31.01 o 
  12   4   1      279.66      262.43     38.77 o 
  13   4   1      107.82      111.17     24.51 o 
  14   4   1        6.16        1.81     18.24 o 
  15   4   1        1.48      -16.73     20.42 o 
  16   4   1        1.63       35.52     20.70 o 
  17   4   1        0.65      -28.24     28.24 o 
  18   4   1        0.01       28.20     34.96 o 
 -15   5   1      131.19      150.66     55.38 o 
 -14   5   1      119.87       61.98     44.53 o 
 -13   5   1      386.28      397.44     60.99 o 
 -12   5   1        0.26      -10.53     20.04 o 
 -11   5   1      184.12      232.64     47.15 o 
 -10   5   1        0.16       -7.78     69.04 o 
  -9   5   1      124.51      183.03     31.55 o 
  -8   5   1      154.73      175.18     30.38 o 
  -7   5   1       16.59       26.11     14.98 o 
  -6   5   1      922.80     1049.05     68.14 o 
  -5   5   1       88.95       62.11     19.01 o 
  -4   5   1      383.35      382.00     39.84 o 
  -3   5   1       66.58       45.57     16.82 o 
  -2   5   1      133.36      128.00     53.86 o 
  -1   5   1      358.93      361.09     84.07 o 
   0   5   1       26.03        4.71     12.17 o 
   1   5   1      306.99      359.94     40.21 o 
   2   5   1      167.28      145.34     23.77 o 
   3   5   1      211.54      221.98     28.78 o 
   4   5   1        0.15      -14.46     14.46 o 
   5   5   1        9.51       27.28     16.97 o 
   6   5   1       78.23       48.32     18.26 o 
   7   5   1       36.64       47.43     16.93 o 
   8   5   1       69.58       60.41     34.74 o 
   9   5   1      498.36      559.45     57.65 o 
  10   5   1        1.58       12.94     19.96 o 
  11   5   1       33.24       56.60     22.10 o 
  12   5   1       11.83        8.32     21.04 o 
  13   5   1        7.17       34.25     33.99 o 
  14   5   1       58.11       55.31     23.82 o 
  -9   6   1      101.65      112.73     42.62 o 
  -8   6   1        0.09      -13.89     25.75 o 
  -7   6   1       16.52        4.74     59.36 o 
  -6   6   1       12.97       -2.63     19.16 o 
  -5   6   1       81.08       76.69     39.44 o 
  -4   6   1       30.21       27.74     16.76 o 
  -3   6   1        0.87      -22.69     38.05 o 
  -2   6   1      316.16      344.20     48.87 o 
  -1   6   1      169.13      176.85     46.86 o 
   0   6   1      165.95      166.48     36.45 o 
   1   6   1        9.99       51.65     29.78 o 
   2   6   1      147.76      168.54     34.05 o 
   3   6   1       49.23       66.80     26.93 o 
   4   6   1       11.24       49.92     25.49 o 
   5   6   1      203.31      197.10     40.07 o 
   6   6   1       75.00       94.65     28.83 o 
   7   6   1       70.38      116.05     32.75 o 
   8   6   1      100.56       56.25     48.40 o 
 -24   0   2      157.73      248.41     83.19 o 
 -23   0   2      543.10      589.67    121.68 o 
 -22   0   2       90.00      131.03     55.33 o 
 -21   0   2      190.47      246.09     80.56 o 
 -20   0   2      104.19       84.44     50.01 o 
 -19   0   2       48.47       22.14     28.39 o 
 -18   0   2       49.03       79.18     52.64 o 
 -17   0   2     2680.30     2576.28     92.08 o 
 -16   0   2      159.66      131.15     23.03 o 
 -15   0   2      391.68      375.45     37.46 o 
 -14   0   2      613.91      625.05     47.18 o 
 -13   0   2     5567.58     5601.80    134.05 o 
 -12   0   2     4420.87     4306.24    218.36 o 
 -11   0   2     2719.93     2873.77    171.17 o 
 -10   0   2      329.35      281.40     59.44 o 
  -9   0   2       28.71       31.45     33.24 o 
  -8   0   2      577.66      640.47     46.44 o 
  -7   0   2    11185.59    10882.06    327.07 o 
  -6   0   2      317.79      243.32     25.52 o 
  -5   0   2    14099.09    14121.00    194.45 o 
  -4   0   2    23699.83    23125.00    280.21 o 
  -3   0   2     1602.45     1420.69    103.18 o 
  -2   0   2       39.13       29.10      6.54 o 
   1   0   2        1.90        7.34      4.94 o 
   2   0   2      204.91      182.86     15.76 o 
   3   0   2     1492.13     1418.67     48.23 o 
   4   0   2      318.94      403.43     29.15 o 
   5   0   2     1739.68     1564.17     60.87 o 
   6   0   2     2624.87     2716.33     86.42 o 
   7   0   2     6118.89     6134.42    281.29 o 
   8   0   2    10814.31    10797.77    198.09 o 
   9   0   2       83.23       75.76     31.73 o 
  10   0   2      198.15      140.91     38.58 o 
  11   0   2      282.46      320.27     59.13 o 
  12   0   2        1.65        5.19     20.71 o 
  13   0   2        4.46       23.68     29.61 o 
  14   0   2     6008.18     6269.50    298.93 o 
  15   0   2      196.50      155.01     49.22 o 
  16   0   2      668.02      676.12    106.30 o 
  17   0   2      210.21      259.43     76.16 o 
  18   0   2     1746.06     1719.48    185.18 o 
  19   0   2      116.21      145.55     60.71 o 
  20   0   2       27.51       17.49     43.87 o 
  21   0   2        0.14      -12.34     32.61 o 
  22   0   2      172.57      200.37     68.15 o 
  23   0   2       77.89       70.25     50.72 o 
 -24   1   2        7.10       46.39     31.66 o 
 -23   1   2       41.84       71.64     35.81 o 
 -22   1   2       49.61       21.36     24.80 o 
 -21   1   2      110.12      114.90     42.47 o 
 -20   1   2      498.72      560.34     79.92 o 
 -19   1   2      154.90      180.22     47.78 o 
 -18   1   2       89.44      109.59     34.77 o 
 -17   1   2      117.73      121.44     35.09 o 
 -16   1   2      819.43      891.14     49.25 o 
 -15   1   2      907.28      902.13     49.65 o 
 -14   1   2       90.96      117.73     18.91 o 
 -13   1   2      224.55      198.74     23.06 o 
 -12   1   2      788.22      839.69     45.36 o 
 -11   1   2       44.78       26.90     11.84 o 
 -10   1   2     7592.55     7730.84    131.68 o 
  -9   1   2        2.00       10.58      8.55 o 
  -8   1   2    12367.86    12626.20    126.14 o 
  -7   1   2     3913.18     3866.28     46.37 o 
  -6   1   2     1962.85     1893.73     39.22 o 
  -5   1   2     2978.46     2927.53     69.60 o 
  -4   1   2    10171.34     9962.92     99.82 o 
  -3   1   2      127.92      114.65      9.34 o 
  -2   1   2      747.40      776.70     19.98 o 
  -1   1   2     6609.23     7132.17     66.68 o 
   0   1   2    19308.42    19357.96    179.88 o 
   1   1   2    19391.07    19546.99    108.97 o 
   2   1   2       96.34       90.85      9.43 o 
   3   1   2     3805.36     3578.04     42.49 o 
   4   1   2    10871.43    10974.13    138.69 o 
   5   1   2     4555.79     4206.36    116.60 o 
   6   1   2     2219.73     2145.73     53.74 o 
   7   1   2     4400.52     4102.38     59.53 o 
   8   1   2     1114.47     1132.71     32.19 o 
   9   1   2     1230.56     1162.03     34.87 o 
  10   1   2     2225.50     2266.63     47.25 o 
  11   1   2     5355.31     5254.18    102.79 o 
  12   1   2     1188.68     1171.42     49.27 o 
  13   1   2      678.34      684.51     60.75 o 
  14   1   2      229.28      210.87     20.36 o 
  15   1   2       78.02       46.14      9.08 o 
  16   1   2        0.67        4.28     22.05 o 
  17   1   2      562.35      592.40     72.68 o 
  18   1   2      531.53      608.21     79.20 o 
  19   1   2       45.96       12.96     70.69 o 
  20   1   2      152.91      196.51     47.61 o 
  21   1   2       57.85       52.59     23.11 o 
  22   1   2        6.77       15.16     52.73 o 
 -23   2   2        1.60      -26.29     26.29 o 
 -22   2   2        9.67      -23.22     23.22 o 
 -21   2   2        6.53      -37.88     37.88 o 
 -20   2   2       67.27       26.17     33.94 o 
 -19   2   2      189.74      196.62     49.02 o 
 -18   2   2       64.73       48.75     21.28 o 
 -17   2   2      181.18      188.42     45.42 o 
 -16   2   2       10.22        2.77     21.22 o 
 -15   2   2       32.57       46.06     15.37 o 
 -14   2   2       35.83       43.40     11.07 o 
 -13   2   2     1427.34     1441.59     52.12 o 
 -12   2   2        2.16       -5.45      9.41 o 
 -11   2   2      231.16      254.18     29.67 o 
 -10   2   2       50.96       33.03     13.00 o 
  -9   2   2      887.19      868.26     40.65 o 
  -8   2   2      179.94      245.87     21.74 o 
  -7   2   2     1638.29     1583.58     41.28 o 
  -6   2   2        1.94        2.60      5.59 o 
  -5   2   2        1.51       -6.12      6.12 o 
  -4   2   2      549.60      584.38     25.74 o 
  -3   2   2     1526.34     1359.21     31.09 o 
  -2   2   2     3665.43     3847.62     54.35 o 
  -1   2   2      568.57      580.13     19.52 o 
   0   2   2     4802.13     5166.30     64.89 o 
   1   2   2       13.29       20.21      9.61 o 
   2   2   2      115.29      113.28     14.19 o 
   3   2   2     1337.88     1365.61     46.60 o 
   4   2   2     3279.44     3278.36     98.36 o 
   5   2   2      873.94      974.38     35.83 o 
   6   2   2       72.91       68.15     10.71 o 
   7   2   2       84.46      103.30     13.39 o 
   8   2   2     2147.69     2250.34     54.40 o 
   9   2   2       65.11       61.07     10.91 o 
  10   2   2     1170.92     1090.52     40.55 o 
  11   2   2        7.86       10.91      9.46 o 
  12   2   2       32.75       35.54      9.63 o 
  13   2   2        4.69       -3.05     10.94 o 
  14   2   2      606.89      637.91     35.86 o 
  15   2   2      116.40      116.03     22.76 o 
  16   2   2      180.22      176.96     26.33 o 
  17   2   2       74.36      105.92     33.33 o 
  18   2   2        0.79      -23.07     23.07 o 
  19   2   2       85.18      136.05     42.30 o 
  20   2   2       90.22       92.94     37.17 o 
  21   2   2       18.91      -10.16     25.90 o 
 -21   3   2       31.67       65.85     27.69 o 
 -20   3   2       49.81       33.94     28.35 o 
 -19   3   2        3.29       -3.99     28.91 o 
 -18   3   2       93.15      115.89     40.09 o 
 -17   3   2       48.09       10.82     67.28 o 
 -16   3   2      429.62      423.68     46.38 o 
 -15   3   2       10.90       -2.59     18.99 o 
 -14   3   2       30.38       17.00     14.22 o 
 -13   3   2      204.98      198.17     32.18 o 
 -12   3   2      107.96      106.76     18.79 o 
 -11   3   2      834.30      849.30     46.77 o 
 -10   3   2       14.15        5.01     21.21 o 
  -9   3   2      405.11      426.13     30.03 o 
  -8   3   2     1015.31     1122.93     41.28 o 
  -7   3   2       48.94       56.36     10.34 o 
  -6   3   2      289.82      272.39     19.23 o 
  -5   3   2      136.13      133.44     13.39 o 
  -4   3   2      992.84      981.03     31.47 o 
  -3   3   2        1.54       -6.26      6.26 o 
  -2   3   2     3017.01     3223.19     57.83 o 
  -1   3   2     2560.04     2677.79     49.09 o 
   0   3   2      292.50      309.94     14.99 o 
   1   3   2        3.07        3.02      4.45 o 
   2   3   2     5224.62     5151.91    146.99 o 
   3   3   2      580.92      607.56     43.44 o 
   4   3   2       66.17       72.73     15.91 o 
   5   3   2       70.03       71.00     17.15 o 
   6   3   2       45.38       35.88     11.27 o 
   7   3   2      214.31      172.64     19.66 o 
   8   3   2      269.17      233.82     18.19 o 
   9   3   2      119.34      106.87     17.52 o 
  10   3   2       21.25       15.90     18.95 o 
  11   3   2      784.02      898.16     48.35 o 
  12   3   2      534.47      575.61     39.41 o 
  13   3   2        0.10      -11.71     12.23 o 
  14   3   2       89.26       91.18     17.73 o 
  15   3   2      184.83      139.87     26.51 o 
  16   3   2       91.59       68.81     29.60 o 
  17   3   2        8.51      -18.64     18.64 o 
  18   3   2       85.55       99.23     62.01 o 
  19   3   2       60.25        3.01     35.39 o 
  20   3   2       32.54        7.74     34.30 o 
 -19   4   2       58.66       96.34     58.21 o 
 -18   4   2        2.03      -58.07     58.07 o 
 -17   4   2      174.27      236.15     73.01 o 
 -16   4   2        0.44       23.49     19.00 o 
 -15   4   2      267.61      370.96     59.65 o 
 -14   4   2      460.03      478.81     57.67 o 
 -13   4   2       36.77       72.18     21.05 o 
 -12   4   2        4.74       -5.84     19.58 o 
 -11   4   2       54.69       55.60     18.01 o 
 -10   4   2       70.10       52.71     21.43 o 
  -9   4   2       19.41       28.53     12.97 o 
  -8   4   2      245.22      247.45     21.48 o 
  -7   4   2      488.92      478.87     28.11 o 
  -6   4   2        5.10       -3.89      8.06 o 
  -5   4   2     1997.40     2117.42     62.87 o 
  -4   4   2      507.09      486.95     30.00 o 
  -3   4   2        4.23        1.05      6.24 o 
  -2   4   2      169.02      194.31     16.04 o 
  -1   4   2      220.72      227.08     17.65 o 
   0   4   2        2.34        5.14      4.51 o 
   1   4   2       18.35       30.62     12.74 o 
   2   4   2      443.95      360.49     31.96 o 
   3   4   2       17.69       34.34     20.96 o 
   4   4   2       22.11       18.10     15.62 o 
   5   4   2      914.79      938.81     61.63 o 
   6   4   2     1431.33     1435.69     78.96 o 
   7   4   2      477.65      476.78     48.61 o 
   8   4   2      218.76      227.82     35.31 o 
   9   4   2       96.90      134.11     25.44 o 
  10   4   2       50.09       52.58     22.64 o 
  11   4   2       20.35       -0.41     16.12 o 
  12   4   2       21.94       41.58     17.33 o 
  13   4   2        0.08       10.68     20.70 o 
  14   4   2        1.42       -5.33     31.32 o 
  15   4   2      238.71      212.03     77.95 o 
  16   4   2       31.25      -14.88     31.66 o 
  17   4   2       95.26      116.59     66.75 o 
 -15   5   2       42.27       61.57     38.98 o 
 -14   5   2        7.36       -3.43     25.61 o 
 -13   5   2       51.98      -14.34     31.01 o 
 -12   5   2      151.46      194.58     42.63 o 
 -11   5   2      619.93      605.73     72.01 o 
 -10   5   2        0.17      -28.28     28.28 o 
  -9   5   2      177.27      156.19     26.86 o 
  -8   5   2       56.12       46.52     14.46 o 
  -7   5   2       29.84       27.27     16.75 o 
  -6   5   2       19.11       -4.68     26.29 o 
  -5   5   2      389.81      416.19     40.09 o 
  -4   5   2       36.33       39.38     26.87 o 
  -3   5   2       91.43       72.36     21.15 o 
  -2   5   2       27.31       41.28     19.65 o 
  -1   5   2      238.96      333.18     34.45 o 
   0   5   2        4.07        7.37     14.89 o 
   1   5   2       68.62       88.57     26.08 o 
   2   5   2       13.34       26.74     17.77 o 
   3   5   2       20.21        1.25     16.23 o 
   4   5   2      228.63      195.62     29.06 o 
   5   5   2        7.79       -1.25     20.28 o 
   6   5   2       56.32       32.46     17.53 o 
   7   5   2       31.05       37.66     20.59 o 
   8   5   2        5.56      -21.04     21.04 o 
   9   5   2        0.33        0.07     24.36 o 
  10   5   2      144.51      123.61     29.19 o 
  11   5   2        6.28       43.55     21.04 o 
  12   5   2      147.13      169.35     44.04 o 
  13   5   2        5.98        2.12     35.01 o 
  14   5   2       55.26       63.46     24.49 o 
  -9   6   2       55.30      111.49     57.14 o 
  -8   6   2       11.56      -30.66     42.28 o 
  -7   6   2       52.19       43.96     44.71 o 
  -6   6   2        0.14      -21.84     23.67 o 
  -5   6   2        6.24      -22.02     22.02 o 
  -4   6   2       26.52      -12.40     35.87 o 
  -3   6   2        8.08       66.96     31.91 o 
  -2   6   2        7.27       15.16     23.95 o 
  -1   6   2       10.95      -26.84     26.84 o 
   0   6   2      117.09      141.44     33.49 o 
   1   6   2      166.11      172.24     34.10 o 
   2   6   2        1.99        7.47     28.47 o 
   3   6   2       16.39        8.51     21.09 o 
   4   6   2       49.92       31.66     26.21 o 
   5   6   2       20.09       32.88     21.84 o 
   6   6   2        4.63       27.84     19.96 o 
   7   6   2        4.66      -10.67     27.38 o 
   8   6   2       56.60       47.25     33.45 o 
 -24   1   3        4.02        9.45     50.73 o 
 -23   1   3        0.11      -24.80     28.57 o 
 -22   1   3      274.35      392.83     69.37 o 
 -21   1   3        3.06       -2.41     26.22 o 
 -20   1   3       18.74      -13.08     24.95 o 
 -19   1   3      277.55      289.75     55.78 o 
 -18   1   3       38.07       65.03     32.01 o 
 -17   1   3       24.23       25.64     15.76 o 
 -16   1   3       40.91       21.28     13.34 o 
 -15   1   3      204.25      223.19     27.26 o 
 -14   1   3      160.35      153.24     23.67 o 
 -13   1   3      365.28      367.78     33.29 o 
 -12   1   3        0.53       16.10     12.36 o 
 -11   1   3     3018.25     3061.73     90.31 o 
 -10   1   3        0.79       16.53     16.88 o 
  -9   1   3       93.53       91.77     13.87 o 
  -8   1   3     2363.68     2499.96     59.55 o 
  -7   1   3     4110.13     4254.84     83.56 o 
  -6   1   3      171.07      143.64     12.58 o 
  -5   1   3      178.92      170.84     12.46 o 
  -4   1   3      923.36      934.02     33.20 o 
  -3   1   3      596.29      561.75     20.11 o 
  -2   1   3      453.02      521.40     40.39 o 
  -1   1   3     1931.85     2000.68     32.59 o 
   0   1   3    24010.47    24661.12    179.04 o 
   1   1   3     5416.91     5556.12     63.87 o 
   2   1   3    14851.63    14902.96     93.45 o 
   3   1   3       22.10       30.95      6.01 o 
   4   1   3      565.69      610.03     22.94 o 
   5   1   3     1140.93     1285.01     35.31 o 
   6   1   3      128.23      148.22     14.21 o 
   7   1   3      553.70      562.42     39.16 o 
   8   1   3     1624.90     1767.26     51.32 o 
   9   1   3     2595.95     2572.00     48.10 o 
  10   1   3      880.42      879.20     30.03 o 
  11   1   3      234.63      216.77     21.54 o 
  12   1   3      779.54      786.38     40.18 o 
  13   1   3      880.65      796.15     38.97 o 
  14   1   3      171.33      165.74     16.72 o 
  15   1   3      589.16      672.65     73.56 o 
  16   1   3      292.77      262.50     80.99 o 
  17   1   3       45.10       63.93     31.96 o 
  18   1   3      293.89      307.97     57.65 o 
  19   1   3      191.64      182.25     45.66 o 
  20   1   3        6.23       10.61     22.55 o 
  21   1   3        7.33       15.31     22.10 o 
  22   1   3       30.08        7.73     54.11 o 
 -23   2   3      162.42      227.20     56.11 o 
 -22   2   3        1.26      -10.73     22.32 o 
 -21   2   3       50.53      102.71     38.90 o 
 -20   2   3       49.74       82.71     44.62 o 
 -19   2   3      205.27      226.46     49.22 o 
 -18   2   3       30.28       31.81     32.52 o 
 -17   2   3     1275.09     1149.62     99.17 o 
 -16   2   3      344.05      444.11     58.91 o 
 -15   2   3        1.65        9.59     27.74 o 
 -14   2   3     1515.29     1435.91     98.40 o 
 -13   2   3     1469.94     1599.23     76.27 o 
 -12   2   3      745.93      795.78     93.79 o 
 -11   2   3       19.20        6.58     13.21 o 
 -10   2   3        2.80       17.63     15.86 o 
  -9   2   3      865.71      920.72     43.35 o 
  -8   2   3      572.01      647.58     31.46 o 
  -7   2   3    10441.76    10820.91     97.30 o 
  -6   2   3      388.23      437.66     23.85 o 
  -5   2   3      833.06      847.01     31.22 o 
  -4   2   3      949.28      903.94     26.59 o 
  -3   2   3      730.28      709.59     24.30 o 
  -2   2   3      221.59      211.45     13.91 o 
  -1   2   3     1350.08     1338.47     27.13 o 
   0   2   3      394.37      366.43     24.32 o 
   1   2   3      167.94      141.71     16.25 o 
   2   2   3      237.25      198.38     22.84 o 
   3   2   3     1385.00     1171.52     40.11 o 
   4   2   3      816.10      795.35     25.33 o 
   5   2   3      761.95      883.86     28.39 o 
   6   2   3      817.64      770.36     28.69 o 
   7   2   3      206.34      211.65     18.06 o 
   8   2   3      248.83      241.53     20.28 o 
   9   2   3        8.24        6.63      7.26 o 
  10   2   3        2.65        2.16      7.52 o 
  11   2   3       65.80       68.38     13.42 o 
  12   2   3      941.82     1019.30     67.72 o 
  13   2   3     1137.57     1142.88     58.00 o 
  14   2   3      168.81      146.87     23.87 o 
  15   2   3      279.71      306.97     34.49 o 
  16   2   3      928.91      943.70     90.46 o 
  17   2   3       10.82       11.86     22.89 o 
  18   2   3        3.11       22.95     22.63 o 
  19   2   3      179.00      127.54     58.59 o 
  20   2   3       82.48      111.88     36.16 o 
  21   2   3        2.78        0.81     27.50 o 
 -22   3   3        8.60       13.74     45.63 o 
 -21   3   3       19.58       35.57     30.52 o 
 -20   3   3      209.50      262.17    100.64 o 
 -19   3   3      173.19      198.13     43.51 o 
 -18   3   3       32.16       18.12     19.28 o 
 -17   3   3       55.64       25.86     54.46 o 
 -16   3   3        4.51        7.03     20.29 o 
 -15   3   3        9.79       17.13     18.31 o 
 -14   3   3      143.94      162.02     30.60 o 
 -13   3   3      390.88      389.36     35.17 o 
 -12   3   3      991.35     1023.73     53.74 o 
 -11   3   3      288.79      272.02     35.86 o 
 -10   3   3      998.56      998.27     57.45 o 
  -9   3   3      164.65      163.30     19.96 o 
  -8   3   3      290.41      316.33     22.66 o 
  -7   3   3       97.72      101.60     12.82 o 
  -6   3   3        1.68        7.80     10.62 o 
  -5   3   3        1.44       16.03     10.82 o 
  -4   3   3     1003.08      996.34     32.50 o 
  -3   3   3     1744.33     1849.55     49.83 o 
  -2   3   3      212.80      232.61     15.64 o 
  -1   3   3     2698.72     2727.99     46.33 o 
   0   3   3      286.46      250.22     17.30 o 
   1   3   3       90.13      111.39     20.54 o 
   2   3   3      319.17      358.17     33.64 o 
   3   3   3      851.41      855.73     53.47 o 
   4   3   3      398.71      415.67     38.43 o 
   5   3   3      324.96      282.24     30.73 o 
   6   3   3     1374.06     1290.80     45.46 o 
   7   3   3       14.29        9.13      6.92 o 
   8   3   3       31.64       27.94      8.55 o 
   9   3   3       18.29       33.82      9.56 o 
  10   3   3      167.61      178.47     18.26 o 
  11   3   3      202.75      206.60     20.29 o 
  12   3   3       87.37       89.50     20.82 o 
  13   3   3       33.62       21.84     11.17 o 
  14   3   3       72.92       62.70     26.44 o 
  15   3   3        6.58       12.24     13.26 o 
  16   3   3        0.56       46.21     47.73 o 
  17   3   3        8.15      -21.21     28.10 o 
  18   3   3        7.98       28.43     50.37 o 
  19   3   3      145.51      182.58     69.59 o 
 -19   4   3       56.10      135.80     64.34 o 
 -18   4   3        9.35       24.24     33.43 o 
 -17   4   3       87.09      120.43     51.59 o 
 -16   4   3       56.10       15.11     38.28 o 
 -15   4   3       48.13      131.48     27.38 o 
 -14   4   3       95.53      133.58     27.00 o 
 -13   4   3      274.22      263.63     45.95 o 
 -12   4   3       23.29       24.85     21.21 o 
 -11   4   3      738.82      727.21     53.94 o 
 -10   4   3       52.44       59.70     18.78 o 
  -9   4   3        6.45       -4.48     11.65 o 
  -8   4   3        0.06      -10.59     10.59 o 
  -7   4   3      273.95      320.02     24.49 o 
  -6   4   3       10.79        8.49     10.14 o 
  -5   4   3       15.88       20.84     11.72 o 
  -4   4   3      166.67      155.52     15.35 o 
  -3   4   3       17.83       35.16     10.16 o 
  -2   4   3      419.83      433.32     24.29 o 
  -1   4   3      861.81      913.18     40.93 o 
   0   4   3        3.94       16.28      8.20 o 
   1   4   3      128.42       97.37     22.90 o 
   2   4   3        1.20        6.31     14.14 o 
   3   4   3       35.30       47.56     21.77 o 
   4   4   3      175.46      123.84     21.71 o 
   5   4   3      658.86      661.15     54.56 o 
   6   4   3      346.83      334.25     53.67 o 
   7   4   3       56.99       56.90     26.36 o 
   8   4   3       96.69       67.97     18.38 o 
   9   4   3       42.51       66.85     17.37 o 
  10   4   3      502.30      536.07     52.46 o 
  11   4   3        0.28       11.88     26.46 o 
  12   4   3       48.73       27.66     31.37 o 
  13   4   3       59.26       76.76     27.93 o 
  14   4   3      119.76      110.98     34.76 o 
  15   4   3       31.40       23.22     22.99 o 
  16   4   3       56.11      109.29     58.53 o 
  17   4   3        0.35      -20.34     36.09 o 
 -15   5   3       69.40       64.90     28.82 o 
 -14   5   3        9.74       35.19     59.09 o 
 -13   5   3       48.16       44.95     32.85 o 
 -12   5   3        8.79       15.62     41.64 o 
 -11   5   3        0.62      -11.49     21.63 o 
 -10   5   3      114.61      134.19     35.38 o 
  -9   5   3        0.06        5.17     15.32 o 
  -8   5   3      110.10       79.06     21.14 o 
  -7   5   3        0.01        7.04     11.92 o 
  -6   5   3       33.84       38.63     17.18 o 
  -5   5   3      314.54      339.37     56.63 o 
  -4   5   3       76.96       73.79     20.51 o 
  -3   5   3        2.82       -6.57     20.55 o 
  -2   5   3        5.72        8.68     13.56 o 
  -1   5   3       15.48       25.39     22.67 o 
   0   5   3       62.39       51.82     18.24 o 
   1   5   3      127.78      113.75     20.30 o 
   2   5   3      563.43      526.05     52.77 o 
   3   5   3      461.38      449.12     47.27 o 
   4   5   3       37.64       24.70     14.44 o 
   5   5   3      390.36      354.15     43.57 o 
   6   5   3       99.81      118.27     23.35 o 
   7   5   3      338.00      363.04     55.07 o 
   8   5   3      126.20      111.76     29.06 o 
   9   5   3      471.39      492.67     57.15 o 
  10   5   3      119.45      139.25     33.73 o 
  11   5   3       15.91        7.51     18.42 o 
  12   5   3      339.94      354.94     48.27 o 
  13   5   3       18.62        3.39     48.58 o 
  -9   6   3      161.97      137.87     62.82 o 
  -8   6   3       33.20      -57.65     57.65 o 
  -7   6   3      119.22      128.24     67.13 o 
  -6   6   3      184.98      188.92     44.99 o 
  -5   6   3       57.08       46.64     24.93 o 
  -4   6   3       47.85       12.53     17.54 o 
  -3   6   3        3.85        4.14     29.09 o 
  -2   6   3      158.25      164.91     46.29 o 
  -1   6   3      295.11      361.84     63.91 o 
   0   6   3      157.24      278.54     57.85 o 
   1   6   3       76.88       72.65     30.57 o 
   2   6   3       30.78       28.64     26.09 o 
   3   6   3      176.77      166.04     37.84 o 
   4   6   3       24.46       48.05     25.16 o 
   5   6   3      236.02      263.09     59.91 o 
   6   6   3      134.45      177.38     39.65 o 
   7   6   3        1.15       22.30     27.74 o 
 -24   0   4       66.94       74.11     50.44 o 
 -23   0   4       15.27       64.11     42.20 o 
 -22   0   4       65.04       70.51     47.67 o 
 -21   0   4       99.42       68.83     48.56 o 
 -20   0   4       49.57      107.70     53.68 o 
 -19   0   4      193.67      138.40     45.08 o 
 -18   0   4       18.79       -6.51     43.80 o 
 -17   0   4      534.29      538.05     52.38 o 
 -16   0   4        7.45       23.76     17.46 o 
 -15   0   4     2796.56     3146.49    120.14 o 
 -14   0   4      300.68      324.30     63.61 o 
 -13   0   4       52.23      136.22     51.72 o 
 -12   0   4      154.99      148.21     44.80 o 
 -11   0   4      269.28      236.62     51.95 o 
 -10   0   4     1632.13     1667.34    125.86 o 
  -9   0   4     6127.61     5757.36    217.58 o 
  -8   0   4     2369.27     2017.68    119.19 o 
  -7   0   4     3926.66     3937.96    111.09 o 
  -6   0   4     1005.14     1090.57     38.65 o 
  -5   0   4     8133.41     7857.12     97.42 o 
  -4   0   4      911.70      917.97     35.34 o 
  -3   0   4      331.05      303.32     20.03 o 
  -2   0   4      739.61      924.74     42.65 o 
  -1   0   4     4434.09     4424.59    124.41 o 
   0   0   4    21731.39    21878.66    284.12 o 
   1   0   4    93271.20    93308.97   2461.20 o 
   2   0   4    22321.35    22579.91    685.41 o 
   3   0   4     9076.34     9001.10    322.41 o 
   4   0   4    13947.60    14488.55    190.89 o 
   5   0   4     7413.30     7885.31    190.52 o 
   6   0   4        3.91       24.51      8.68 o 
   7   0   4     3074.54     3026.00    154.09 o 
   8   0   4        7.62       20.04     20.21 o 
   9   0   4     2580.86     2665.13    161.22 o 
  10   0   4     8995.04     9193.35    319.49 o 
  11   0   4     5029.18     4849.02    246.58 o 
  12   0   4       81.42       95.49     44.16 o 
  13   0   4     1224.35     1247.42    130.28 o 
  14   0   4     1484.60     1638.81    159.25 o 
  15   0   4      199.00      202.29     66.47 o 
  16   0   4      214.98      281.22     72.84 o 
  17   0   4       43.53       52.94     39.68 o 
  18   0   4       86.69      151.50     64.48 o 
  19   0   4       18.84        1.66     49.42 o 
  20   0   4      102.75      121.29     56.68 o 
  21   0   4      221.70      253.19     76.83 o 
  22   0   4        3.82       50.04     57.97 o 
 -24   1   4       20.82       40.45     27.90 o 
 -23   1   4        1.12       -2.00     25.06 o 
 -22   1   4       35.74       11.84     20.78 o 
 -21   1   4      539.58      635.88     82.85 o 
 -20   1   4       39.62       24.65     34.17 o 
 -19   1   4       52.61       44.22     30.30 o 
 -18   1   4       36.33       12.52     45.89 o 
 -17   1   4      375.33      353.55     38.91 o 
 -16   1   4     1331.03     1351.70     69.70 o 
 -15   1   4     2531.70     2524.47     94.42 o 
 -14   1   4      134.77      132.79     24.08 o 
 -13   1   4      427.88      414.24     36.56 o 
 -12   1   4     4158.18     4326.29    114.28 o 
 -11   1   4      302.62      381.07     35.13 o 
 -10   1   4      804.21      853.44     48.29 o 
  -9   1   4      516.51      497.72     34.69 o 
  -8   1   4     1226.67     1328.18     43.28 o 
  -7   1   4      198.95      188.92     16.89 o 
  -6   1   4     7311.48     7380.83     88.44 o 
  -5   1   4       25.02       29.76     16.41 o 
  -4   1   4     2227.85     2179.93     40.00 o 
  -3   1   4     4442.78     4621.36     70.40 o 
  -2   1   4     5428.24     5578.47     61.68 o 
  -1   1   4     2918.50     2835.49     44.83 o 
   0   1   4     2930.14     3121.08     45.73 o 
   1   1   4      571.11      582.80     17.84 o 
   2   1   4    32307.75    32828.99    230.80 o 
   3   1   4      401.48      381.76     17.02 o 
   4   1   4     2871.23     2664.48     48.54 o 
   5   1   4      518.92      509.94     25.78 o 
   6   1   4      448.69      447.89     29.97 o 
   7   1   4     1009.81      975.44     39.32 o 
   8   1   4     7009.03     6971.33    105.22 o 
   9   1   4        2.04       25.70     12.90 o 
  10   1   4        0.03       -7.68      7.68 o 
  11   1   4      329.03      342.17     28.45 o 
  12   1   4      250.08      249.60     25.36 o 
  13   1   4        0.06        5.25     18.80 o 
  14   1   4      427.72      426.46     61.01 o 
  15   1   4        2.55       -2.77     19.06 o 
  16   1   4       27.43       -3.19     35.67 o 
  17   1   4      893.40      937.03     95.37 o 
  18   1   4        0.08       39.49     58.62 o 
  19   1   4      410.47      448.86     70.35 o 
  20   1   4       32.87       47.86     31.54 o 
  21   1   4        0.05      -21.92     26.96 o 
 -23   2   4       20.43       51.62     34.21 o 
 -22   2   4      150.99      214.65     54.69 o 
 -21   2   4      113.78       89.42     58.67 o 
 -20   2   4        0.24      -32.14     46.78 o 
 -19   2   4      306.59      259.36     52.66 o 
 -18   2   4       40.34       34.46     66.66 o 
 -17   2   4       31.50       16.60     37.47 o 
 -16   2   4      440.72      477.21     64.48 o 
 -15   2   4      529.69      500.72     63.63 o 
 -14   2   4      251.07      193.02     40.00 o 
 -13   2   4      182.90      128.64     28.39 o 
 -12   2   4       43.69       66.76     19.48 o 
 -11   2   4        0.09        2.26     15.23 o 
 -10   2   4      340.17      325.65     34.62 o 
  -9   2   4     1516.97     1540.90     58.47 o 
  -8   2   4        7.53        7.14      5.99 o 
  -7   2   4      479.58      461.35     26.99 o 
  -6   2   4       62.87       51.71     10.27 o 
  -5   2   4     2858.91     3021.60     68.36 o 
  -4   2   4      712.15      701.22     28.32 o 
  -3   2   4       44.97       32.60      6.88 o 
  -2   2   4     2847.95     3012.49     60.69 o 
  -1   2   4      262.69      287.59     17.15 o 
   0   2   4      508.07      500.55     29.95 o 
   1   2   4     1992.97     1936.68     66.63 o 
   2   2   4      403.00      409.19     34.17 o 
   3   2   4      950.03      894.25     34.38 o 
   4   2   4       96.79       87.23      9.22 o 
   5   2   4      261.98      260.21     17.37 o 
   6   2   4     1276.95     1346.28     42.53 o 
   7   2   4      393.03      384.84     22.46 o 
   8   2   4        0.39       -5.22      8.96 o 
   9   2   4     1399.54     1457.12     52.65 o 
  10   2   4      384.59      448.94     26.26 o 
  11   2   4       99.98       91.41     14.56 o 
  12   2   4      110.37      124.30     16.79 o 
  13   2   4      184.25      211.15     21.26 o 
  14   2   4      440.17      393.32     36.57 o 
  15   2   4       73.59       72.26     19.03 o 
  16   2   4      408.01      478.31     80.55 o 
  17   2   4       19.22      -28.15     28.15 o 
  18   2   4       11.27      -15.97     24.90 o 
  19   2   4       11.83        7.26     27.16 o 
  20   2   4       26.40       -6.04     49.28 o 
 -22   3   4      275.92      199.40     54.23 o 
 -21   3   4        3.70      -22.67     25.53 o 
 -20   3   4       16.46       20.21     59.00 o 
 -19   3   4       61.41      134.28     46.54 o 
 -18   3   4       91.91       65.75     28.91 o 
 -17   3   4       54.39       56.69     29.60 o 
 -16   3   4      753.75      835.05     64.79 o 
 -15   3   4      403.16      390.55     47.79 o 
 -14   3   4      307.09      331.32     34.67 o 
 -13   3   4     1269.73     1414.02     66.77 o 
 -12   3   4      403.44      437.31     41.82 o 
 -11   3   4      147.21      158.81     25.71 o 
 -10   3   4       73.38      106.62     22.82 o 
  -9   3   4        2.36        5.41      9.36 o 
  -8   3   4      257.27      220.30     22.04 o 
  -7   3   4      493.46      547.28     34.95 o 
  -6   3   4      775.62      881.15     36.86 o 
  -5   3   4      671.02      666.55     27.82 o 
  -4   3   4      750.52      820.54     31.33 o 
  -3   3   4     1717.21     1703.78     48.33 o 
  -2   3   4     1236.91     1249.30     35.17 o 
  -1   3   4       58.77       74.86     11.18 o 
   0   3   4      623.41      605.11     45.17 o 
   1   3   4        6.23       43.62     17.86 o 
   2   3   4      536.99      569.98     44.99 o 
   3   3   4      238.04      240.98     31.75 o 
   4   3   4        0.03      -18.35     18.35 o 
   5   3   4      201.79      181.97     41.68 o 
   6   3   4     1022.32      917.53     35.88 o 
   7   3   4     1046.26      925.09     25.75 o 
   8   3   4      157.17      142.96     24.37 o 
   9   3   4        0.17        9.24      9.24 o 
  10   3   4     1831.71     1973.25     56.73 o 
  11   3   4      542.90      519.31     36.85 o 
  12   3   4        3.58       -0.54     13.85 o 
  13   3   4      586.16      598.07     41.22 o 
  14   3   4      206.11      193.22     30.47 o 
  15   3   4      144.75      118.33     31.28 o 
  16   3   4      205.66      293.71     88.99 o 
  17   3   4        7.66      -42.04     42.99 o 
  18   3   4        0.89        1.35     33.53 o 
  19   3   4        3.29      -13.34     36.00 o 
 -19   4   4      345.58      518.04    110.45 o 
 -18   4   4      290.22      327.07     88.78 o 
 -17   4   4       10.62       28.90     27.56 o 
 -16   4   4      272.58      242.97     37.36 o 
 -15   4   4       64.38       38.47     15.51 o 
 -14   4   4       11.87        1.26     19.47 o 
 -13   4   4       11.11      -16.85     17.13 o 
 -12   4   4      609.28      643.18     54.36 o 
 -11   4   4      835.17      829.99     59.25 o 
 -10   4   4      318.13      303.25     29.56 o 
  -9   4   4     1115.14     1142.99     53.95 o 
  -8   4   4      547.80      523.47     36.10 o 
  -7   4   4       40.32       41.83     15.86 o 
  -6   4   4      920.18      995.47     56.61 o 
  -5   4   4       92.63       92.79     18.53 o 
  -4   4   4      129.11      146.80     17.48 o 
  -3   4   4        1.78        1.12      7.30 o 
  -2   4   4      604.98      557.86     23.86 o 
  -1   4   4        3.61       15.09     13.25 o 
   0   4   4      697.00      681.78     58.25 o 
   1   4   4      459.19      422.59     56.44 o 
   2   4   4       86.36       60.40     20.44 o 
   3   4   4     1236.27     1244.36     77.05 o 
   4   4   4      483.50      523.86     50.07 o 
   5   4   4        1.25        3.21     15.57 o 
   6   4   4        8.02       14.00     33.51 o 
   7   4   4      160.68      124.48     31.54 o 
   8   4   4        5.18        7.72     22.12 o 
   9   4   4      301.63      292.33     40.41 o 
  10   4   4      365.02      350.00     45.70 o 
  11   4   4      393.55      302.03     48.58 o 
  12   4   4       46.62       30.60     21.89 o 
  13   4   4      218.37      252.98     46.51 o 
  14   4   4       33.99       26.93     22.54 o 
  15   4   4        0.13      -10.98     20.17 o 
  16   4   4        2.37        4.90     34.33 o 
 -15   5   4       42.38       76.26     33.33 o 
 -14   5   4       86.28       66.95     69.18 o 
 -13   5   4      129.58      200.31     45.58 o 
 -12   5   4        1.76       18.53     53.63 o 
 -11   5   4        0.19      -22.96     22.96 o 
 -10   5   4        0.21       23.58     24.45 o 
  -9   5   4        7.95        1.58     16.18 o 
  -8   5   4      119.72      108.53     23.66 o 
  -7   5   4       24.49       29.58     18.34 o 
  -6   5   4      161.74      202.00     39.46 o 
  -5   5   4       41.46       62.77     22.13 o 
  -4   5   4       82.89       91.17     27.82 o 
  -3   5   4       12.91       10.10     13.04 o 
  -2   5   4       30.21       60.49     21.35 o 
  -1   5   4       55.40       15.90     21.58 o 
   0   5   4       89.09       98.03     24.32 o 
   1   5   4        2.14      -20.76     20.76 o 
   2   5   4        0.79      -16.00     16.00 o 
   3   5   4       73.28       88.68     23.57 o 
   4   5   4       40.87       22.50     18.63 o 
   5   5   4       11.91        0.65     20.36 o 
   6   5   4       93.27       94.98     36.64 o 
   7   5   4      305.11      314.51     45.88 o 
   8   5   4       17.64       25.70     22.82 o 
   9   5   4        3.06        7.78     19.86 o 
  10   5   4       88.92       51.72     29.22 o 
  11   5   4        0.64       -2.78     20.57 o 
  12   5   4        2.84       10.05     33.31 o 
  13   5   4       23.53      -15.54     21.28 o 
  -9   6   4        0.00       65.22     57.10 o 
  -8   6   4        0.30       42.70     54.69 o 
  -7   6   4        0.01       36.34     48.77 o 
  -6   6   4        6.08      -58.47     58.47 o 
  -5   6   4       30.33       43.02     28.21 o 
  -4   6   4      121.84      115.10     38.42 o 
  -3   6   4        4.51      -10.45     43.25 o 
  -2   6   4       15.13       27.67     29.64 o 
  -1   6   4        7.49       14.94     51.79 o 
   0   6   4        2.02      -19.49     27.40 o 
   1   6   4       60.03       35.78     30.09 o 
   2   6   4        0.74       64.16     31.70 o 
   3   6   4        1.86       29.65     53.46 o 
   4   6   4        0.22       -1.32     20.66 o 
   5   6   4       13.53       44.11     33.41 o 
   6   6   4        0.02       -7.46     26.98 o 
 -24   1   5      145.89      200.98     52.85 o 
 -23   1   5       98.10       81.07     53.28 o 
 -22   1   5       17.63       71.28     38.79 o 
 -21   1   5       42.96       51.53     61.21 o 
 -20   1   5      178.73      184.96     51.32 o 
 -19   1   5       30.10       49.12     34.71 o 
 -18   1   5      292.83      289.70     51.81 o 
 -17   1   5      712.11      749.75     80.09 o 
 -16   1   5       78.24       49.51     38.69 o 
 -15   1   5     1112.46     1137.74    135.62 o 
 -14   1   5      370.27      434.65     56.94 o 
 -13   1   5      181.48      188.96     37.27 o 
 -12   1   5     1270.54     1290.99     85.40 o 
 -11   1   5      504.72      575.56     44.05 o 
 -10   1   5      130.50      138.74     21.89 o 
  -9   1   5     1755.55     2036.33     73.20 o 
  -8   1   5      296.31      301.58     28.56 o 
  -7   1   5      530.47      517.80     27.19 o 
  -6   1   5     2563.68     2512.82     51.15 o 
  -5   1   5      148.90      139.40     11.89 o 
  -4   1   5      242.65      211.32     14.01 o 
  -3   1   5     3161.98     3358.27     47.50 o 
  -2   1   5      133.18      148.51     10.30 o 
  -1   1   5      685.73      671.69     24.45 o 
   0   1   5     1201.70     1140.67     28.02 o 
   1   1   5      457.76      508.06     18.89 o 
   2   1   5      708.75      772.10     25.18 o 
   3   1   5     2582.69     2737.26     48.05 o 
   4   1   5      359.39      364.54     19.37 o 
   5   1   5     1695.09     1712.60     43.08 o 
   6   1   5      102.99      109.87     14.05 o 
   7   1   5     1699.56     1699.68     54.02 o 
   8   1   5      116.34      118.16     15.44 o 
   9   1   5       11.78       10.37     10.25 o 
  10   1   5      629.93      599.10     61.74 o 
  11   1   5      830.89      967.16     76.39 o 
  12   1   5      843.96      766.10     76.14 o 
  13   1   5      161.99      159.57     53.93 o 
  14   1   5      217.59       94.67     88.54 o 
  15   1   5      367.67      330.72     55.14 o 
  16   1   5       73.68       24.82     22.44 o 
  17   1   5        1.71      -27.96     27.96 o 
  18   1   5        5.51      -18.93     19.73 o 
  19   1   5      241.96      208.23     77.79 o 
  20   1   5      136.06       59.22     52.66 o 
  21   1   5       60.91       45.32     30.37 o 
 -23   2   5       21.48       54.53     32.10 o 
 -22   2   5        4.10       20.80     47.45 o 
 -21   2   5      444.88      571.19     81.89 o 
 -20   2   5      867.04     1053.45    104.16 o 
 -19   2   5        2.14      -18.71     26.53 o 
 -18   2   5       90.93      132.33     39.70 o 
 -17   2   5        0.19      -21.72     21.72 o 
 -16   2   5       52.21       22.08     40.63 o 
 -15   2   5      316.30      250.31     39.90 o 
 -14   2   5     1121.41     1120.95     94.28 o 
 -13   2   5      773.55      740.05     69.18 o 
 -12   2   5      557.10      606.88     50.13 o 
 -11   2   5     2164.47     2230.99     89.41 o 
 -10   2   5       14.95       22.90     11.17 o 
  -9   2   5        9.80        2.68     12.50 o 
  -8   2   5      154.52      164.55     14.55 o 
  -7   2   5      467.48      532.11     32.60 o 
  -6   2   5      575.66      510.66     27.34 o 
  -5   2   5      533.83      638.91     26.99 o 
  -4   2   5     1414.24     1460.43     39.27 o 
  -3   2   5      629.11      660.62     25.72 o 
  -2   2   5     1266.12     1314.12     39.62 o 
  -1   2   5      636.49      510.89     19.96 o 
   0   2   5     1153.37     1108.37     29.01 o 
   1   2   5     1371.65     1216.15     28.69 o 
   2   2   5      505.00      478.19     29.52 o 
   3   2   5        0.88        3.95      8.10 o 
   4   2   5     1899.58     1951.91     46.89 o 
   5   2   5        0.52        3.69     11.35 o 
   6   2   5      244.23      214.86     18.47 o 
   7   2   5     1717.27     1691.15     53.71 o 
   8   2   5      352.43      327.20     23.10 o 
   9   2   5     1636.40     1662.82     58.40 o 
  10   2   5      104.20       84.83     19.80 o 
  11   2   5     2451.06     2549.27     71.57 o 
  12   2   5        8.28        7.49     11.97 o 
  13   2   5        8.62       15.22     13.73 o 
  14   2   5        2.90      -14.01     14.01 o 
  15   2   5       13.21       22.43     21.36 o 
  16   2   5      217.48      235.98     57.30 o 
  17   2   5       62.80      133.15     35.95 o 
  18   2   5      141.72      140.13     41.12 o 
  19   2   5        5.32        7.15     23.11 o 
  20   2   5      155.21       87.03     73.45 o 
 -22   3   5       26.21       25.46     28.10 o 
 -21   3   5       68.84       66.66     30.11 o 
 -20   3   5        5.88        8.80     22.80 o 
 -19   3   5       19.49       52.80     29.34 o 
 -18   3   5      328.86      302.46     59.78 o 
 -17   3   5      143.67      193.28     47.23 o 
 -16   3   5       63.52       83.66     22.91 o 
 -15   3   5       17.17       37.65     17.68 o 
 -14   3   5      194.46      186.75     28.48 o 
 -13   3   5        1.56       23.61     16.61 o 
 -12   3   5       60.03       69.39     19.85 o 
 -11   3   5      195.76      245.43     32.90 o 
 -10   3   5       79.73       94.45     22.33 o 
  -9   3   5        1.84        9.63     11.97 o 
  -8   3   5     1577.80     1640.35     74.14 o 
  -7   3   5      412.25      378.65     34.40 o 
  -6   3   5      961.75     1009.77     44.72 o 
  -5   3   5      152.32      120.24     15.91 o 
  -4   3   5      251.41      255.17     19.91 o 
  -3   3   5       59.40       52.57      8.48 o 
  -2   3   5      300.54      327.59     17.85 o 
  -1   3   5       25.64       25.33     10.20 o 
   0   3   5        8.54        9.56     13.76 o 
   1   3   5       34.47       34.92     16.29 o 
   2   3   5      449.94      446.47     41.63 o 
   3   3   5        5.07       -8.87     22.26 o 
   4   3   5      659.27      628.66     59.72 o 
   5   3   5      932.54      898.87     73.05 o 
   6   3   5      349.48      341.23     32.39 o 
   7   3   5      128.66      136.04     11.64 o 
   8   3   5      116.08      117.67     12.79 o 
   9   3   5      145.58      144.32     16.49 o 
  10   3   5      104.77       88.81     22.52 o 
  11   3   5       24.01       27.80     13.48 o 
  12   3   5       76.86       54.43     14.56 o 
  13   3   5       29.63       14.48     20.18 o 
  14   3   5       41.68       31.84     21.71 o 
  15   3   5       85.89      128.31     65.29 o 
  16   3   5       39.54       66.92     55.70 o 
  17   3   5       72.98      170.69     71.80 o 
  18   3   5       10.77       58.48     43.01 o 
 -19   4   5       33.85       12.13     34.97 o 
 -18   4   5        1.85        1.83     52.41 o 
 -17   4   5       50.03       26.58     24.70 o 
 -16   4   5        1.32       30.89     25.06 o 
 -15   4   5      245.97      241.53     37.67 o 
 -14   4   5       11.32        7.62     15.94 o 
 -13   4   5       21.49       26.18     16.97 o 
 -12   4   5      458.23      470.74     54.44 o 
 -11   4   5       63.78       93.54     23.69 o 
 -10   4   5      201.99      199.03     23.30 o 
  -9   4   5      234.56      254.48     25.55 o 
  -8   4   5        4.52      -10.75     14.37 o 
  -7   4   5      128.36      158.12     26.05 o 
  -6   4   5      116.84       95.97     20.59 o 
  -5   4   5      155.13      149.51     23.29 o 
  -4   4   5      132.74      114.05     17.11 o 
  -3   4   5     1222.18     1352.04     49.93 o 
  -2   4   5        6.87        7.91     15.87 o 
  -1   4   5       32.64       22.36     17.32 o 
   0   4   5       11.73        1.83     14.32 o 
   1   4   5       18.71      -19.92     19.92 o 
   2   4   5       10.73        7.71     25.18 o 
   3   4   5      323.59      354.09     42.86 o 
   4   4   5      680.42      633.22     68.52 o 
   5   4   5       87.47       57.96     37.29 o 
   6   4   5      769.09      676.63     58.99 o 
   7   4   5      147.15      192.41     40.68 o 
   8   4   5        5.45        4.13     18.89 o 
   9   4   5        6.40       33.83     24.50 o 
  10   4   5       63.60       23.82     14.53 o 
  11   4   5        1.60       -2.85     16.28 o 
  12   4   5      173.99      164.73     44.43 o 
  13   4   5      201.93      247.15     61.61 o 
  14   4   5        3.67       50.40     82.73 o 
  15   4   5        0.42      -33.17     33.17 o 
  16   4   5        0.38       45.48     44.07 o 
 -15   5   5      297.66      341.07     58.82 o 
 -14   5   5      110.35      113.63     53.80 o 
 -13   5   5       68.78       85.99     80.14 o 
 -12   5   5       68.04       46.34     41.39 o 
 -11   5   5        0.07       -5.93     47.46 o 
 -10   5   5      263.87      369.36     53.80 o 
  -9   5   5       68.64       64.73     87.14 o 
  -8   5   5       23.67       29.87     19.26 o 
  -7   5   5      159.99      179.80     37.35 o 
  -6   5   5       14.90      -20.50     20.50 o 
  -5   5   5      771.97      894.69     68.10 o 
  -4   5   5       43.60       23.57     24.52 o 
  -3   5   5      544.44      595.86     55.93 o 
  -2   5   5       81.18       92.10     26.88 o 
  -1   5   5        4.42       -4.16     17.56 o 
   0   5   5      215.65      246.07     39.88 o 
   1   5   5        0.02       26.56     24.15 o 
   2   5   5      260.92      253.70     39.32 o 
   3   5   5      213.66      235.30     32.04 o 
   4   5   5       27.09       15.24     14.97 o 
   5   5   5      136.46      145.00     61.06 o 
   6   5   5        3.35      -29.22     29.22 o 
   7   5   5       51.37       56.88     33.38 o 
   8   5   5       12.70      -21.47     35.86 o 
   9   5   5      386.87      390.90     50.18 o 
  10   5   5      142.58      139.47     33.45 o 
  11   5   5       13.38       -4.53     23.25 o 
  12   5   5       33.83        8.90     20.12 o 
  -8   6   5      134.16      129.45     58.05 o 
  -7   6   5       10.08        7.19     60.63 o 
  -6   6   5       98.20      101.05     37.14 o 
  -5   6   5        8.12      -39.38     39.38 o 
  -4   6   5        2.58       26.18     23.24 o 
  -3   6   5       45.10        4.70     52.19 o 
  -2   6   5        7.62       56.80     31.07 o 
  -1   6   5      535.72      579.67     94.52 o 
   0   6   5       17.89       58.42     32.58 o 
   1   6   5      354.76      459.70     72.93 o 
   2   6   5       32.70       46.27     27.99 o 
   3   6   5       29.69       78.86     36.27 o 
   4   6   5       39.28       51.21     22.83 o 
   5   6   5       40.35       16.85     32.89 o 
 -25   0   6       77.08      195.72     83.66 o 
 -24   0   6      958.36     1086.23    169.57 o 
 -23   0   6      237.06      255.30     83.55 o 
 -22   0   6     1039.04     1150.19    161.52 o 
 -21   0   6       12.42       15.84     34.94 o 
 -20   0   6      435.02      568.13    108.16 o 
 -19   0   6      857.20      825.26    123.84 o 
 -18   0   6     2563.80     2600.39    218.12 o 
 -17   0   6     1150.13     1247.96    145.49 o 
 -16   0   6     2362.51     2561.25    199.62 o 
 -15   0   6       33.72      128.38     54.88 o 
 -14   0   6     3969.20     4089.22    235.32 o 
 -13   0   6     1168.32     1157.61    120.70 o 
 -12   0   6     2853.78     2388.15    171.97 o 
 -11   0   6     3985.00     3905.93    106.01 o 
 -10   0   6      428.63      512.80     38.50 o 
  -9   0   6       22.35       26.36     12.61 o 
  -8   0   6     4506.65     4441.29    104.63 o 
  -7   0   6      719.93      834.13     55.79 o 
  -6   0   6     1623.59     1522.54     51.92 o 
  -5   0   6     6682.23     7002.71    109.15 o 
  -4   0   6     1780.95     1611.70    167.83 o 
  -3   0   6     8239.38     8236.77    401.66 o 
  -2   0   6     1644.69     1631.60    171.70 o 
  -1   0   6     7819.84     7049.13    228.46 o 
   0   0   6     1562.99     1497.77     63.79 o 
   1   0   6     3335.05     3724.04    130.57 o 
   2   0   6      818.36      878.84     51.61 o 
   3   0   6     2134.03     2395.23     87.15 o 
   4   0   6        0.21       31.01     11.41 o 
   5   0   6     4146.16     4136.27    105.50 o 
   6   0   6      270.73      299.48     28.38 o 
   7   0   6      498.32      466.31     51.58 o 
   8   0   6       12.68       27.88     23.85 o 
   9   0   6     5428.18     5445.00    176.32 o 
  10   0   6     1038.60     1050.59    115.00 o 
  11   0   6       65.43       81.63     41.01 o 
  12   0   6     1262.29     1182.91    140.08 o 
  13   0   6        6.27       44.64     49.88 o 
  14   0   6        6.31       27.40     34.00 o 
  15   0   6      507.32      540.08    101.79 o 
  16   0   6      106.60      134.80     49.08 o 
  17   0   6       25.72       39.85     27.47 o 
  18   0   6      571.06      641.27    115.73 o 
  19   0   6      332.82      358.97     89.99 o 
  20   0   6       25.22       92.66     54.17 o 
 -24   1   6       56.37       23.44     33.23 o 
 -23   1   6       43.52       19.84     32.41 o 
 -22   1   6        1.50       -2.54     55.37 o 
 -21   1   6      219.94      337.75     63.49 o 
 -20   1   6      297.93      304.55     55.93 o 
 -19   1   6      965.30      970.64     96.27 o 
 -18   1   6       85.51       60.32     41.50 o 
 -17   1   6      121.75      162.39     55.59 o 
 -16   1   6       72.92       99.97     37.27 o 
 -15   1   6      546.87      504.81     97.74 o 
 -14   1   6        3.31        5.88     47.84 o 
 -13   1   6     1311.00     1254.77    117.43 o 
 -12   1   6      118.17      151.96     31.86 o 
 -11   1   6     1077.06      983.96     74.25 o 
 -10   1   6      114.60      124.40     26.93 o 
  -9   1   6     1375.24     1043.57     77.76 o 
  -8   1   6      314.46      221.99     26.28 o 
  -7   1   6      525.48      422.71     28.20 o 
  -6   1   6      509.42      507.44     23.96 o 
  -5   1   6      679.16      656.88     27.12 o 
  -4   1   6      156.29      132.63     11.71 o 
  -3   1   6        0.15       37.49      8.54 o 
  -2   1   6     4585.16     4945.27    106.11 o 
  -1   1   6      365.84      440.91     19.25 o 
   0   1   6      146.60      146.03     11.44 o 
   1   1   6     1201.89     1147.95     32.88 o 
   2   1   6      454.22      358.59     25.64 o 
   3   1   6      760.00      647.74     27.43 o 
   4   1   6     1607.07     1599.21     43.92 o 
   5   1   6     1897.36     1892.15     48.80 o 
   6   1   6     1144.37     1042.15     36.92 o 
   7   1   6       25.94       28.08      9.25 o 
   8   1   6       37.37       42.57     21.21 o 
   9   1   6      176.34      114.43     24.15 o 
  10   1   6        0.17      -18.43     18.43 o 
  11   1   6       91.45      105.59     32.89 o 
  12   1   6     1379.02     1171.23    155.78 o 
  13   1   6      474.66      440.76     60.81 o 
  14   1   6       24.59       -1.58     22.94 o 
  15   1   6      814.82      783.27     85.09 o 
  16   1   6      582.02      599.02     77.87 o 
  17   1   6      129.78      173.93     45.20 o 
  18   1   6      109.30       74.80     45.16 o 
  19   1   6       89.58      134.83     45.18 o 
  20   1   6        5.79      -12.61     25.95 o 
 -23   2   6        0.81      -19.28     60.46 o 
 -22   2   6       39.53       40.61     42.41 o 
 -21   2   6       22.50        6.58     23.09 o 
 -20   2   6       99.11       10.42     22.34 o 
 -19   2   6       28.11       32.16     28.45 o 
 -18   2   6      301.47      281.60     59.33 o 
 -17   2   6      152.71      169.31     40.29 o 
 -16   2   6       39.47       47.35     57.86 o 
 -15   2   6      118.37      158.04     40.00 o 
 -14   2   6       39.58       29.52     21.53 o 
 -13   2   6      801.87      820.42    157.31 o 
 -12   2   6      777.11      788.85     71.34 o 
 -11   2   6       47.04       49.05     15.14 o 
 -10   2   6      195.22      193.66     28.03 o 
  -9   2   6       32.62       29.52     12.96 o 
  -8   2   6     1083.04     1070.70     58.68 o 
  -7   2   6      433.19      425.14     30.98 o 
  -6   2   6     1037.90     1126.59     42.49 o 
  -5   2   6      715.97      704.41     32.61 o 
  -4   2   6      709.60      788.67     33.59 o 
  -3   2   6      235.01      234.11     21.28 o 
  -2   2   6      343.87      325.91     19.80 o 
  -1   2   6      669.45      645.18     26.58 o 
   0   2   6     2475.46     2659.23     54.30 o 
   1   2   6      751.46      752.60     34.73 o 
   2   2   6     2968.99     3050.87     54.88 o 
   3   2   6     1110.77     1112.86     34.29 o 
   4   2   6      554.78      534.20     26.82 o 
   5   2   6      309.60      289.51     20.63 o 
   6   2   6      980.90      992.87     41.11 o 
   7   2   6        3.99       11.43      8.71 o 
   8   2   6      363.64      359.37     27.52 o 
   9   2   6      321.24      326.28     27.60 o 
  10   2   6       22.66       29.61     16.33 o 
  11   2   6      193.48      192.47     26.63 o 
  12   2   6      619.50      629.56     60.27 o 
  13   2   6        9.62       12.82     11.49 o 
  14   2   6      116.04       80.55     21.04 o 
  15   2   6       15.45       -9.64     25.96 o 
  16   2   6        4.26      -21.46     21.46 o 
  17   2   6      447.40      444.41     86.25 o 
  18   2   6        0.08       -5.39     39.68 o 
  19   2   6       99.14       71.15     39.58 o 
 -22   3   6      124.63      110.14     45.24 o 
 -21   3   6      143.13      232.88     51.45 o 
 -20   3   6      144.51      178.88     46.77 o 
 -19   3   6      284.13      225.06     51.60 o 
 -18   3   6      170.10      133.82     27.12 o 
 -17   3   6        3.80      -23.65     23.65 o 
 -16   3   6        3.14      -21.82     25.31 o 
 -15   3   6      101.66      105.02     27.47 o 
 -14   3   6       72.49       71.11     25.08 o 
 -13   3   6       30.61       -3.70     26.47 o 
 -12   3   6     2145.37     2306.73    101.69 o 
 -11   3   6     1320.97     1296.94     73.87 o 
 -10   3   6     1694.18     1774.49     76.42 o 
  -9   3   6      252.21      256.04     31.38 o 
  -8   3   6       72.43      100.02     23.36 o 
  -7   3   6      888.38      830.43     53.26 o 
  -6   3   6      304.23      366.66     26.58 o 
  -5   3   6     1942.95     2029.19     57.36 o 
  -4   3   6       33.19       37.23     11.27 o 
  -3   3   6       69.23      144.09     18.24 o 
  -2   3   6     2688.28     2714.26     65.72 o 
  -1   3   6      575.63      581.68     19.87 o 
   0   3   6      812.09      762.19     54.70 o 
   1   3   6      271.12      250.33     33.35 o 
   2   3   6     1537.54     1560.08     94.74 o 
   3   3   6     1504.13     1481.69     94.50 o 
   4   3   6     1046.55     1082.89     91.45 o 
   5   3   6     1002.96      959.67     39.75 o 
   6   3   6      347.73      318.83     28.35 o 
   7   3   6      195.87      162.10     14.03 o 
   8   3   6      468.24      414.34     24.05 o 
   9   3   6       68.40       76.88     17.14 o 
  10   3   6      198.05      197.36     32.18 o 
  11   3   6       95.05      106.28     38.99 o 
  12   3   6      365.67      378.45     57.51 o 
  13   3   6       34.58       21.48     17.14 o 
  14   3   6       69.69      118.24     32.90 o 
  15   3   6      115.76      126.61     63.72 o 
  16   3   6        0.29       14.49     38.48 o 
  17   3   6        2.87       58.23     53.41 o 
  18   3   6       12.14      -69.01     69.01 o 
 -19   4   6       52.71       63.04     71.23 o 
 -18   4   6       57.85       39.86     21.31 o 
 -17   4   6       30.30       70.40     24.79 o 
 -16   4   6      209.99      246.76     37.84 o 
 -15   4   6      138.21      127.70     28.20 o 
 -14   4   6      261.88      328.26     42.98 o 
 -13   4   6      491.00      538.66     53.32 o 
 -12   4   6       44.55       32.89     15.75 o 
 -11   4   6        0.31       13.09     15.10 o 
 -10   4   6      594.07      627.64     53.60 o 
  -9   4   6        1.87       -0.21     10.52 o 
  -8   4   6      361.52      417.09     41.21 o 
  -7   4   6       83.50       53.65     30.41 o 
  -6   4   6       49.35       41.43     14.12 o 
  -5   4   6       78.84       85.29     16.76 o 
  -4   4   6     1630.54     1663.64     61.09 o 
  -3   4   6     1133.13     1135.79     72.55 o 
  -2   4   6      651.64      697.58     40.26 o 
  -1   4   6     1349.11     1363.57     79.76 o 
   0   4   6      284.77      246.43     47.96 o 
   1   4   6       17.33        3.46     18.02 o 
   2   4   6        4.83       11.41     18.65 o 
   3   4   6      574.39      489.22     59.38 o 
   4   4   6      121.83       33.10     22.83 o 
   5   4   6      180.39      181.12     41.45 o 
   6   4   6     2150.98     2203.24    134.28 o 
   7   4   6      169.61      133.19     27.18 o 
   8   4   6      478.96      467.49     65.45 o 
   9   4   6      189.04      256.76     51.25 o 
  10   4   6       22.13       10.00     21.70 o 
  11   4   6      369.64      458.37     49.76 o 
  12   4   6       16.52        9.57     22.44 o 
  13   4   6       48.64        5.23     38.79 o 
  14   4   6       26.22       19.62     42.68 o 
  15   4   6       45.63       20.53     34.00 o 
 -15   5   6        3.49       24.46    113.89 o 
 -14   5   6      146.31      155.01     43.62 o 
 -13   5   6       17.46       21.43     23.21 o 
 -12   5   6        6.01       50.48     23.76 o 
 -11   5   6      164.03      214.40     71.94 o 
 -10   5   6      257.40      287.63     65.40 o 
  -9   5   6        2.88       11.64     18.80 o 
  -8   5   6      558.01      655.08     89.32 o 
  -7   5   6      737.70      713.08     63.27 o 
  -6   5   6       50.47       47.22     21.39 o 
  -5   5   6       45.69       56.23     21.89 o 
  -4   5   6        0.93      -22.95     22.95 o 
  -3   5   6      254.85      264.85     38.09 o 
  -2   5   6       60.77       40.08     18.05 o 
  -1   5   6      296.96      284.57     41.24 o 
   0   5   6      524.42      520.16     55.10 o 
   1   5   6       34.39       66.59     22.81 o 
   2   5   6      300.50      341.10     45.52 o 
   3   5   6      347.24      394.14     49.95 o 
   4   5   6       82.87       95.24     24.75 o 
   5   5   6        0.51      -20.09     20.09 o 
   6   5   6       10.60       -0.95     21.62 o 
   7   5   6        2.27        0.11     19.09 o 
   8   5   6        0.27       18.51     29.39 o 
   9   5   6       72.23       44.21     19.86 o 
  10   5   6       48.25       60.09     23.22 o 
  11   5   6        3.46      -34.80     34.80 o 
  -8   6   6        1.03       -9.26     26.74 o 
  -7   6   6       74.15       29.08     84.39 o 
  -6   6   6        0.23       -5.67     66.34 o 
  -5   6   6       17.10       12.09     30.50 o 
  -4   6   6       19.85       -4.48     37.35 o 
  -3   6   6       23.64       37.66     37.09 o 
  -2   6   6        7.42       28.86     67.38 o 
  -1   6   6        8.68       -4.03     31.17 o 
   0   6   6       39.90       14.69     97.30 o 
   1   6   6       11.14       18.96     21.71 o 
   2   6   6       22.00       31.66     24.09 o 
   3   6   6        2.53       11.21     24.34 o 
   4   6   6        0.82       72.36     34.94 o 
 -24   1   7       17.15       15.24     31.75 o 
 -23   1   7       47.71       45.33     33.47 o 
 -22   1   7       37.04       54.07     49.18 o 
 -21   1   7      325.99      369.93     65.17 o 
 -20   1   7       78.77       61.96     44.45 o 
 -19   1   7       24.07      -24.83     24.83 o 
 -18   1   7       60.55       50.94     40.29 o 
 -17   1   7      666.55      546.91     72.83 o 
 -16   1   7      119.97       84.06     31.10 o 
 -15   1   7       39.67       14.46     25.40 o 
 -14   1   7      281.25      283.84     48.37 o 
 -13   1   7      470.55      412.03     51.36 o 
 -12   1   7      721.41      781.38     79.69 o 
 -11   1   7        0.20       13.37     26.36 o 
 -10   1   7        6.41       -9.45     12.34 o 
  -9   1   7       22.91        8.95     11.51 o 
  -8   1   7       65.74       82.94     11.74 o 
  -7   1   7       48.16      110.51     19.79 o 
  -6   1   7      683.41      841.04     39.70 o 
  -5   1   7     1749.71     1917.63     51.43 o 
  -4   1   7      640.75      740.56     34.95 o 
  -3   1   7        0.28       42.14     10.98 o 
  -2   1   7     2901.72     3113.56    163.80 o 
  -1   1   7      690.29      755.97     34.08 o 
   0   1   7     2218.52     2193.75     69.23 o 
   1   1   7     1671.84     1709.17     51.06 o 
   2   1   7     4561.41     4761.08     86.22 o 
   3   1   7     2157.12     2348.76     61.50 o 
   4   1   7      470.31      445.59     27.56 o 
   5   1   7       82.01       59.18     11.47 o 
   6   1   7      220.45      195.75     25.63 o 
   7   1   7      283.75      299.59     30.72 o 
   8   1   7      460.17      434.06     35.13 o 
   9   1   7       60.62       47.37     21.22 o 
  10   1   7      862.65      874.34     74.59 o 
  11   1   7       20.63        5.79     17.76 o 
  12   1   7      276.40      248.87     45.12 o 
  13   1   7      211.58      189.59     40.13 o 
  14   1   7       70.51       82.28     30.05 o 
  15   1   7      127.38      184.12     43.31 o 
  16   1   7       16.95       34.66     33.51 o 
  17   1   7        2.35      -30.27     30.27 o 
  18   1   7      286.62      283.40     68.23 o 
  19   1   7       57.40       70.19     51.57 o 
 -23   2   7      170.22      245.65     68.41 o 
 -22   2   7      119.72      107.06    116.98 o 
 -21   2   7       35.99       54.55     29.25 o 
 -20   2   7       22.94        8.33     28.22 o 
 -19   2   7        5.27       27.20     28.70 o 
 -18   2   7      406.35      325.95     60.24 o 
 -17   2   7        0.09      -15.37     32.53 o 
 -16   2   7     1872.74     1862.99    123.54 o 
 -15   2   7      225.04      214.03     46.31 o 
 -14   2   7      587.66      693.37     70.40 o 
 -13   2   7     2053.06     2045.69    144.62 o 
 -12   2   7       14.60       41.23     22.63 o 
 -11   2   7      840.36      780.32     69.26 o 
 -10   2   7        1.79       -0.77     16.48 o 
  -9   2   7      113.67       92.14     22.02 o 
  -8   2   7       50.18       51.81     12.99 o 
  -7   2   7     1294.44     1342.83     56.99 o 
  -6   2   7     1243.18     1264.62     46.53 o 
  -5   2   7     1576.38     1696.03     52.42 o 
  -4   2   7     1353.30     1423.08     54.41 o 
  -3   2   7     3196.59     3257.84     67.92 o 
  -2   2   7       86.08      118.71     14.78 o 
  -1   2   7      822.63      806.83     34.49 o 
   0   2   7        7.27       36.72      9.09 o 
   1   2   7      849.39      968.80     44.28 o 
   2   2   7      813.15      787.61     32.24 o 
   3   2   7      160.04      158.25     15.71 o 
   4   2   7      301.39      310.73     22.08 o 
   5   2   7      155.92      154.33     17.11 o 
   6   2   7      989.81      934.05     42.31 o 
   7   2   7      784.18      797.83     40.61 o 
   8   2   7       35.31       70.15     14.02 o 
   9   2   7      190.32      212.46     25.60 o 
  10   2   7      461.35      520.51     50.63 o 
  11   2   7      214.91      259.00     32.86 o 
  12   2   7        0.43      -13.43     13.43 o 
  13   2   7      286.58      302.24     35.58 o 
  14   2   7       46.08       -5.46     17.54 o 
  15   2   7       32.64       24.16     25.25 o 
  16   2   7      801.33      936.59     93.82 o 
  17   2   7      289.50      293.37     54.51 o 
  18   2   7       51.81       54.40     50.56 o 
 -22   3   7       46.27       -1.84     40.75 o 
 -21   3   7        1.92      105.41     29.75 o 
 -20   3   7      146.74      133.65     33.12 o 
 -19   3   7      390.63      450.57     54.22 o 
 -18   3   7        4.11       84.81     28.84 o 
 -17   3   7        2.22       30.71     20.57 o 
 -16   3   7        3.85        7.61     20.54 o 
 -15   3   7       57.94       38.57     23.75 o 
 -14   3   7        2.52       23.02     19.82 o 
 -13   3   7      134.69      146.28     30.33 o 
 -12   3   7      298.08      266.72     36.26 o 
 -11   3   7      199.76      179.90     17.76 o 
 -10   3   7      703.28      670.25     35.89 o 
  -9   3   7     1245.95     1266.72     68.82 o 
  -8   3   7       39.54       39.73     16.81 o 
  -7   3   7        0.03       11.19     11.87 o 
  -6   3   7      569.45      598.76     33.88 o 
  -5   3   7      662.60      730.76     35.98 o 
  -4   3   7       41.68       41.38     12.79 o 
  -3   3   7      365.19      275.07     49.80 o 
  -2   3   7      180.52      139.02     16.34 o 
  -1   3   7      215.13      221.86     16.11 o 
   0   3   7     1255.03     1171.39     41.75 o 
   1   3   7     1139.19     1051.03     79.77 o 
   2   3   7       49.19       50.86     27.41 o 
   3   3   7       36.46       36.42      6.06 o 
   4   3   7        0.06       16.57     11.31 o 
   5   3   7       89.20      113.28     22.34 o 
   6   3   7      752.52      677.98     28.81 o 
   7   3   7      307.87      290.52     20.50 o 
   8   3   7       70.47       52.16     28.94 o 
   9   3   7       40.33       22.31     14.20 o 
  10   3   7      262.51      312.58     50.34 o 
  11   3   7        5.57       20.43     55.63 o 
  12   3   7      328.50      324.02     52.20 o 
  13   3   7       12.88       -0.92     49.58 o 
  14   3   7        4.53       70.84     53.21 o 
  15   3   7        1.42       80.95     64.29 o 
  16   3   7        0.79       12.90     35.48 o 
  17   3   7        5.75       47.89     52.02 o 
 -19   4   7        0.32        3.64     47.87 o 
 -18   4   7       15.31       -9.09     71.18 o 
 -17   4   7      110.58       98.31     21.82 o 
 -16   4   7      248.45      316.69     42.32 o 
 -15   4   7       45.47       66.13     18.85 o 
 -14   4   7       71.78       62.09     20.19 o 
 -13   4   7       29.72       24.78     18.81 o 
 -12   4   7      169.48      142.02     27.18 o 
 -11   4   7      748.94      819.87     63.37 o 
 -10   4   7     1185.11     1161.42     72.70 o 
  -9   4   7       17.72        6.53     13.94 o 
  -8   4   7      138.69      130.56     21.09 o 
  -7   4   7      141.61      144.80     22.94 o 
  -6   4   7      160.70      175.78     23.15 o 
  -5   4   7       14.18       22.54      9.97 o 
  -4   4   7      348.79      344.60     42.76 o 
  -3   4   7      220.64      219.26     27.72 o 
  -2   4   7       11.19      -13.97     21.89 o 
  -1   4   7     1137.38     1078.59     73.11 o 
   0   4   7      634.64      596.15     54.89 o 
   1   4   7       29.96       89.22     27.20 o 
   2   4   7       24.71       13.17     24.03 o 
   3   4   7       22.71      -11.35     23.84 o 
   4   4   7       64.53       62.39     26.64 o 
   5   4   7      756.74      725.41     76.22 o 
   6   4   7      101.13      115.08     36.39 o 
   7   4   7       82.41      139.41     32.52 o 
   8   4   7        0.10       -5.94     22.43 o 
   9   4   7        2.06        4.59     21.73 o 
  10   4   7       55.86       43.28     29.60 o 
  11   4   7       11.49        2.94     19.38 o 
  12   4   7        9.59       -0.53     21.05 o 
  13   4   7       56.11       35.29     24.39 o 
  14   4   7       12.28       22.51     28.29 o 
 -15   5   7      208.92      189.12     73.83 o 
 -14   5   7      291.12      304.32     90.69 o 
 -13   5   7        6.32      -44.50     46.28 o 
 -12   5   7       29.06       49.25     50.47 o 
 -11   5   7        9.75       14.30     45.80 o 
 -10   5   7       20.23        6.56     25.58 o 
  -9   5   7       57.43        8.14     22.61 o 
  -8   5   7       46.30       51.63     21.64 o 
  -7   5   7      329.45      361.81     46.38 o 
  -6   5   7       52.23       -7.16     19.48 o 
  -5   5   7       17.24       47.26     24.31 o 
  -4   5   7      145.62      143.21     32.40 o 
  -3   5   7        1.87        3.95     19.63 o 
  -2   5   7      322.63      326.28     45.49 o 
  -1   5   7        2.71       52.43     25.44 o 
   0   5   7       86.34       55.82     20.03 o 
   1   5   7       16.66       48.90     23.14 o 
   2   5   7        0.05       -8.99     22.06 o 
   3   5   7      163.34      123.26     94.63 o 
   4   5   7        8.07       41.06     25.09 o 
   5   5   7      183.09      211.59     41.53 o 
   6   5   7       54.37       37.05     30.36 o 
   7   5   7       48.96       17.39     35.39 o 
   8   5   7      181.37      128.98     66.18 o 
   9   5   7       80.73       95.10     64.30 o 
  10   5   7       95.81       88.42     35.64 o 
  -7   6   7        0.40        9.38     24.09 o 
  -6   6   7      259.30      246.56     65.75 o 
  -5   6   7       80.72      126.20     42.28 o 
  -4   6   7       72.49       69.40     27.40 o 
  -3   6   7       86.41       47.70     26.52 o 
  -2   6   7       13.63        8.99     21.56 o 
  -1   6   7      118.78      145.00     46.77 o 
   0   6   7        0.01      -14.15     24.78 o 
   1   6   7      283.28      272.08     44.45 o 
   2   6   7       70.02       56.12     41.64 o 
 -25   0   8        0.41        4.11     35.67 o 
 -24   0   8       20.61       44.76     47.75 o 
 -23   0   8       30.69      117.56     64.98 o 
 -22   0   8       76.75       41.91     45.17 o 
 -21   0   8      497.68      417.11     99.01 o 
 -20   0   8      519.20      500.28    101.59 o 
 -19   0   8      263.48      244.81     35.18 o 
 -18   0   8      816.76      875.93     63.98 o 
 -17   0   8       35.40       39.47     18.49 o 
 -16   0   8        3.36       -2.82     10.94 o 
 -15   0   8      426.88      475.75     42.45 o 
 -14   0   8     1000.05     1094.92     63.40 o 
 -13   0   8       10.84        1.58     37.71 o 
 -12   0   8      874.38      826.43     98.72 o 
 -11   0   8      198.94      287.60     60.29 o 
 -10   0   8     1870.97     2110.32    153.25 o 
  -9   0   8      517.77      617.40     78.44 o 
  -8   0   8    10635.66    11003.90    328.27 o 
  -7   0   8     1943.47     2084.32     81.10 o 
  -6   0   8      144.27      125.55     20.96 o 
  -5   0   8     1281.46     1376.10    146.10 o 
  -4   0   8     5941.39     5618.73    202.02 o 
  -3   0   8       16.90      -13.24     14.30 o 
  -2   0   8      521.23      613.18     47.98 o 
  -1   0   8       66.59      116.02     35.75 o 
   0   0   8       24.43       24.73     16.11 o 
   1   0   8        2.12        5.72     18.78 o 
   2   0   8     2037.23     1837.33    124.78 o 
   3   0   8     1101.67     1082.43     97.53 o 
   4   0   8     1317.34     1396.25     71.97 o 
   5   0   8      894.45      939.31     59.79 o 
   6   0   8      240.51      237.75     43.14 o 
   7   0   8     1316.40     1272.02     67.69 o 
   8   0   8       75.66       91.76     21.04 o 
   9   0   8      132.57      123.38     21.97 o 
  10   0   8      473.52      415.32     77.83 o 
  11   0   8      637.44      613.25     99.12 o 
  12   0   8      267.09      229.94     70.75 o 
  13   0   8      238.48      311.74     82.50 o 
  14   0   8      516.93      467.07     90.01 o 
  15   0   8      341.70      255.94     74.62 o 
  16   0   8      131.57       83.12     45.86 o 
  17   0   8      182.54      181.60     70.45 o 
  18   0   8        5.84       -5.25     32.86 o 
  19   0   8       42.82      -56.49     61.13 o 
 -24   1   8      700.97     1037.49    118.01 o 
 -23   1   8       34.22      -21.24     52.99 o 
 -22   1   8       41.20       30.81     58.31 o 
 -21   1   8      207.77      168.20     53.67 o 
 -20   1   8       27.14       49.75     47.87 o 
 -19   1   8      159.25      189.15     47.33 o 
 -18   1   8      104.96       97.02     30.40 o 
 -17   1   8       74.90       58.38     39.26 o 
 -16   1   8      584.18      548.32     68.52 o 
 -15   1   8     2799.80     2719.23    177.42 o 
 -14   1   8       21.02       33.86     40.08 o 
 -13   1   8     3166.43     3098.25    107.02 o 
 -12   1   8      504.55      616.52     45.55 o 
 -11   1   8     2808.82     2892.24     97.75 o 
 -10   1   8      765.18      776.93     43.24 o 
  -9   1   8     1051.56     1052.34     39.27 o 
  -8   1   8      119.90      155.87     15.94 o 
  -7   1   8     6743.74     7008.04    140.86 o 
  -6   1   8     2446.29     2833.11    108.20 o 
  -5   1   8     4614.91     4980.49    184.34 o 
  -4   1   8      207.37      243.85     25.70 o 
  -3   1   8      470.66      487.05     35.75 o 
  -2   1   8     2374.74     2407.92     92.80 o 
  -1   1   8     2263.44     2278.59     90.98 o 
   0   1   8       42.62       53.13     13.62 o 
   1   1   8     2569.28     2659.63     77.78 o 
   2   1   8     4889.08     5028.71    109.36 o 
   3   1   8     3603.32     3831.00     98.04 o 
   4   1   8      514.48      465.42     30.46 o 
   5   1   8      686.88      681.66     43.90 o 
   6   1   8       76.67       78.80     16.18 o 
   7   1   8        1.85        4.83     11.53 o 
   8   1   8     1601.12     1545.23     68.77 o 
   9   1   8     1433.29     1260.47     94.16 o 
  10   1   8      110.36       82.90     28.45 o 
  11   1   8      487.55      494.95     63.63 o 
  12   1   8      254.23      221.73     43.49 o 
  13   1   8       90.06       45.25     45.51 o 
  14   1   8       18.84       18.67     34.50 o 
  15   1   8       18.56       -5.33     26.20 o 
  16   1   8       25.04      -15.47     68.68 o 
  17   1   8      131.86      209.94     53.67 o 
  18   1   8      255.84      323.24     65.83 o 
  19   1   8       27.94       57.76     32.90 o 
 -23   2   8       14.53      -23.37     66.54 o 
 -22   2   8       37.25       21.08     27.80 o 
 -21   2   8      326.22      326.16     64.04 o 
 -20   2   8       37.21       46.45     24.65 o 
 -19   2   8       92.04       81.27     31.09 o 
 -18   2   8        0.46      -14.54     44.78 o 
 -17   2   8      817.12      785.86     84.58 o 
 -16   2   8       76.98      101.79     35.91 o 
 -15   2   8     1275.94     1284.01     99.78 o 
 -14   2   8       22.57       24.01     18.47 o 
 -13   2   8        0.73       20.41     22.06 o 
 -12   2   8       27.77       15.99     19.87 o 
 -11   2   8       85.37      100.44     20.46 o 
 -10   2   8     3045.07     3004.50    104.90 o 
  -9   2   8       41.21       46.85     18.41 o 
  -8   2   8        5.61      -10.87     12.00 o 
  -7   2   8     1130.93     1147.43     53.27 o 
  -6   2   8        2.09       -8.60      8.60 o 
  -5   2   8       45.48       35.16     14.00 o 
  -4   2   8     3840.62     4031.89     81.42 o 
  -3   2   8      538.36      660.18     32.78 o 
  -2   2   8        9.47       30.11     10.29 o 
  -1   2   8     3523.70     3877.61     96.29 o 
   0   2   8       86.58       69.19     12.90 o 
   1   2   8      181.49      180.01     30.01 o 
   2   2   8     1399.41     1365.52     47.27 o 
   3   2   8      281.89      273.12     22.46 o 
   4   2   8        1.31        0.12     15.94 o 
   5   2   8      320.98      349.49     32.14 o 
   6   2   8      737.87      711.55     39.60 o 
   7   2   8      149.20      129.92     16.31 o 
   8   2   8      446.85      431.81     40.30 o 
   9   2   8       55.50       27.24     18.05 o 
  10   2   8       95.40       73.60     30.71 o 
  11   2   8        0.01       17.06     15.44 o 
  12   2   8      109.64      110.35     40.71 o 
  13   2   8        2.10       25.88     20.48 o 
  14   2   8       32.08       19.24     43.58 o 
  15   2   8        6.77       12.66     26.02 o 
  16   2   8        8.68       -4.29     18.67 o 
  17   2   8       61.56       35.88     41.78 o 
  18   2   8       52.08       89.70     44.70 o 
 -22   3   8      207.25      266.31     49.43 o 
 -21   3   8       58.68       11.73     18.63 o 
 -20   3   8        3.30      -21.18     21.18 o 
 -19   3   8       10.24       -0.22     17.87 o 
 -18   3   8      333.19      352.18     70.42 o 
 -17   3   8       81.41      111.55     78.87 o 
 -16   3   8      102.31       79.72     56.90 o 
 -15   3   8      230.59      172.85     77.14 o 
 -14   3   8      310.87      292.86     49.68 o 
 -13   3   8        7.52       15.01     18.59 o 
 -12   3   8     1283.27     1426.73     81.63 o 
 -11   3   8      796.39      780.41     60.84 o 
 -10   3   8      370.50      374.27     36.02 o 
  -9   3   8      168.61      153.48     24.34 o 
  -8   3   8      138.98      152.54     23.21 o 
  -7   3   8       15.73       42.07     16.44 o 
  -6   3   8      255.56      277.42     23.85 o 
  -5   3   8      887.16      938.93     48.92 o 
  -4   3   8     1686.38     1593.90     52.47 o 
  -3   3   8       56.40       78.61     13.03 o 
  -2   3   8     4907.24     5318.11     85.60 o 
  -1   3   8      841.56      854.47     32.39 o 
   0   3   8       87.63       73.43     10.02 o 
   1   3   8      839.95      790.81     40.37 o 
   2   3   8        0.02       -2.15      5.00 o 
   3   3   8      105.18      144.61     14.19 o 
   4   3   8      334.29      326.11     27.92 o 
   5   3   8      438.91      374.32     32.69 o 
   6   3   8      331.41      306.46     31.38 o 
   7   3   8     1298.31     1150.51     61.93 o 
   8   3   8      686.50      724.71     72.45 o 
   9   3   8       43.88        5.14     17.65 o 
  10   3   8      440.68      335.86     55.81 o 
  11   3   8      512.22      615.46     70.89 o 
  12   3   8      311.79      367.28     55.93 o 
  13   3   8       86.03       67.34     65.22 o 
  14   3   8      121.02      102.10     55.19 o 
  15   3   8       23.79       75.20     58.72 o 
  16   3   8       23.84       35.99     33.94 o 
 -19   4   8        6.94       81.22     34.96 o 
 -18   4   8      259.04      246.41     49.77 o 
 -17   4   8      111.60       72.57     30.99 o 
 -16   4   8        0.18        5.01     21.51 o 
 -15   4   8      563.08      683.34     65.97 o 
 -14   4   8       69.15       66.60     24.36 o 
 -13   4   8      163.30      211.93     37.68 o 
 -12   4   8        2.36        8.10     17.33 o 
 -11   4   8       56.60       94.80     25.18 o 
 -10   4   8      433.83      401.99     38.09 o 
  -9   4   8      422.33      481.43     42.10 o 
  -8   4   8     1780.30     1815.81     78.05 o 
  -7   4   8      232.21      232.82     28.35 o 
  -6   4   8     1065.73     1146.51     59.10 o 
  -5   4   8     1642.67     1671.45     92.72 o 
  -4   4   8       44.79       63.19     24.70 o 
  -3   4   8      354.79      363.25     45.20 o 
  -2   4   8       64.45      104.65     32.16 o 
  -1   4   8      814.65      796.59     65.96 o 
   0   4   8       15.57        7.05     22.66 o 
   1   4   8      589.45      571.28     86.58 o 
   2   4   8      833.95      710.76     76.48 o 
   3   4   8        0.09       -7.76     24.69 o 
   4   4   8     1244.18     1342.82    105.52 o 
   5   4   8       47.03       91.69     30.96 o 
   6   4   8      225.90      265.09     48.80 o 
   7   4   8       46.85       49.89     26.43 o 
   8   4   8        5.15      -21.54     21.54 o 
   9   4   8       18.18       15.06     26.42 o 
  10   4   8      128.79      145.76     41.64 o 
  11   4   8      279.23      231.99     67.05 o 
  12   4   8       27.00      -20.92     21.30 o 
  13   4   8       83.86       22.49     41.00 o 
 -15   5   8       12.57       96.92     69.05 o 
 -14   5   8      216.44      275.37     89.70 o 
 -13   5   8       33.92       -5.06     30.69 o 
 -12   5   8      244.34      243.93     42.92 o 
 -11   5   8        7.49       23.19     24.13 o 
 -10   5   8        0.06       25.68     31.28 o 
  -9   5   8       90.13       75.98     21.56 o 
  -8   5   8        0.72      -22.07     26.56 o 
  -7   5   8      105.29      102.72     27.50 o 
  -6   5   8        2.58      -24.75     24.75 o 
  -5   5   8       12.95       13.97     19.37 o 
  -4   5   8       30.34       41.89     25.19 o 
  -3   5   8        8.27        1.91     22.84 o 
  -2   5   8       68.08       76.12     29.14 o 
  -1   5   8       30.22       41.87     21.47 o 
   0   5   8      183.63      242.20     41.46 o 
   1   5   8       99.24       83.64     29.47 o 
   2   5   8       89.71       85.74     48.60 o 
   3   5   8      119.53       79.33     29.27 o 
   4   5   8        3.50        9.04     46.09 o 
   5   5   8        8.94       83.40     37.06 o 
   6   5   8        9.38       31.53     21.23 o 
   7   5   8       30.12       53.60     34.24 o 
   8   5   8       15.84        1.02     26.40 o 
   9   5   8        0.07       19.92     30.28 o 
  -4   6   8        2.02      -13.95     33.37 o 
  -3   6   8       28.35      107.26     44.37 o 
  -2   6   8       14.87       39.27     59.64 o 
  -1   6   8        7.09      100.45     30.27 o 
 -24   1   9       39.25       91.56     43.52 o 
 -23   1   9       86.56      152.78     44.31 o 
 -22   1   9       26.91      -23.76     27.34 o 
 -21   1   9       61.35       55.50     32.56 o 
 -20   1   9        8.89       77.67     51.34 o 
 -19   1   9      164.23      137.50     39.49 o 
 -18   1   9      171.86      127.99     27.13 o 
 -17   1   9      826.94      844.81     61.88 o 
 -16   1   9      140.66      108.00     25.78 o 
 -15   1   9      266.52      272.93     35.20 o 
 -14   1   9     1710.92     1767.43     85.97 o 
 -13   1   9      545.76      481.43     42.59 o 
 -12   1   9       40.35       18.93     20.24 o 
 -11   1   9      168.01      181.59     23.75 o 
 -10   1   9        4.45       -8.79     14.39 o 
  -9   1   9      183.41      190.33     18.67 o 
  -8   1   9       33.37       28.43     19.62 o 
  -7   1   9     1847.01     2091.13    141.90 o 
  -6   1   9      587.12      602.07     52.57 o 
  -5   1   9      182.27      200.10     30.91 o 
  -4   1   9       48.89       32.28     21.64 o 
  -3   1   9       35.52       13.20     17.07 o 
  -2   1   9     1449.54     1480.57     61.42 o 
  -1   1   9      197.72      204.34     23.48 o 
   0   1   9       51.38       46.34     13.15 o 
   1   1   9        3.06        4.58     11.13 o 
   2   1   9     1751.97     1787.41     83.59 o 
   3   1   9        2.92        2.38     14.54 o 
   4   1   9       12.99       22.55     16.69 o 
   5   1   9      207.57      187.63     31.08 o 
   6   1   9        1.13      -10.31     25.45 o 
   7   1   9      144.00      149.01     31.93 o 
   8   1   9      728.50      760.36     50.92 o 
   9   1   9       71.43       92.87     36.94 o 
  10   1   9       28.27       58.53     26.08 o 
  11   1   9       14.86      -11.82     19.01 o 
  12   1   9        7.03      -31.33     31.33 o 
  13   1   9        4.92       12.53     19.92 o 
  14   1   9       16.63       -1.90     20.34 o 
  15   1   9      237.27      264.56     63.73 o 
  16   1   9       35.52        4.91     55.46 o 
  17   1   9      141.09      199.19     53.48 o 
  18   1   9       80.20        9.43     43.32 o 
 -23   2   9       79.76      106.03     37.73 o 
 -22   2   9        1.86       -7.95     27.40 o 
 -21   2   9      107.55       84.83     34.10 o 
 -20   2   9      693.24      756.90    145.76 o 
 -19   2   9      144.33      123.41     38.72 o 
 -18   2   9      316.55      333.50     57.22 o 
 -17   2   9      216.20      127.28     76.39 o 
 -16   2   9      268.98      245.89     37.58 o 
 -15   2   9        2.26       -9.53     17.57 o 
 -14   2   9       33.79       24.79     19.71 o 
 -13   2   9       63.30       58.09     17.21 o 
 -12   2   9        0.87        9.77     16.65 o 
 -11   2   9      431.72      480.48     44.16 o 
 -10   2   9     3568.36     3655.74    118.49 o 
  -9   2   9       16.74       11.26     15.03 o 
  -8   2   9     1081.79     1052.01     61.05 o 
  -7   2   9      282.92      296.13     32.87 o 
  -6   2   9      285.77      300.90     37.05 o 
  -5   2   9        2.36       11.69     13.06 o 
  -4   2   9      671.70      721.88     39.90 o 
  -3   2   9     1436.37     1503.35     55.97 o 
  -2   2   9        2.56       -5.99     10.69 o 
  -1   2   9      975.36     1176.10     48.40 o 
   0   2   9     1940.63     1851.35     72.12 o 
   1   2   9      327.84      361.12     26.32 o 
   2   2   9      862.10      824.09     39.68 o 
   3   2   9      153.78      165.65     18.43 o 
   4   2   9      885.81      870.03     41.94 o 
   5   2   9      303.37      325.09     27.18 o 
   6   2   9     1049.55     1068.49     50.41 o 
   7   2   9      358.15      363.40     37.49 o 
   8   2   9      219.97      230.29     31.92 o 
   9   2   9      214.68      271.35     43.03 o 
  10   2   9      233.25      191.09     32.37 o 
  11   2   9      549.42      575.46     92.83 o 
  12   2   9      600.68      628.68     94.55 o 
  13   2   9        9.44       23.98     22.32 o 
  14   2   9       10.82       31.35     24.70 o 
  15   2   9       35.39       31.89     26.24 o 
  16   2   9       52.63      130.48     41.69 o 
  17   2   9       13.83       51.25     37.74 o 
 -21   3   9       21.26      -21.18     21.18 o 
 -20   3   9       93.43       76.83     61.97 o 
 -19   3   9       28.06       23.14     57.74 o 
 -18   3   9        6.11      -20.42     50.20 o 
 -17   3   9       72.14       59.40     29.25 o 
 -16   3   9       88.90       78.67     24.98 o 
 -15   3   9       26.59       20.34     30.21 o 
 -14   3   9       55.27       47.15     24.60 o 
 -13   3   9        0.16       -5.52     18.43 o 
 -12   3   9       97.51       75.88     19.94 o 
 -11   3   9        4.81        1.20     20.22 o 
 -10   3   9      410.51      387.64     39.09 o 
  -9   3   9      205.44      169.43     35.09 o 
  -8   3   9       11.63       -2.92     16.30 o 
  -7   3   9      295.07      318.52     31.87 o 
  -6   3   9      261.55      228.48     34.30 o 
  -5   3   9      757.23      749.55     38.53 o 
  -4   3   9      963.17      930.65     42.21 o 
  -3   3   9      889.87      911.18     38.96 o 
  -2   3   9      248.55      275.38     23.09 o 
  -1   3   9      173.59      174.53     17.60 o 
   0   3   9       13.46       16.53      9.73 o 
   1   3   9       28.62       23.70      6.63 o 
   2   3   9      288.67      235.94     27.16 o 
   3   3   9      324.00      285.95     28.85 o 
   4   3   9        1.82        2.59     22.11 o 
   5   3   9      392.71      406.59     36.50 o 
   6   3   9      509.54      498.94     41.10 o 
   7   3   9        1.96       10.67     19.32 o 
   8   3   9      452.29      512.53     65.40 o 
   9   3   9      407.67      432.71     58.86 o 
  10   3   9        7.10       13.17     23.66 o 
  11   3   9       17.31       42.39     22.28 o 
  12   3   9       55.50       56.31     27.78 o 
  13   3   9        0.25        0.65     37.63 o 
  14   3   9       26.94       67.10     64.54 o 
  15   3   9      258.28      345.60     99.18 o 
 -19   4   9       55.36       38.56     24.13 o 
 -18   4   9       13.55       -6.68     22.76 o 
 -17   4   9      106.41      114.07     35.52 o 
 -16   4   9        3.41      -25.81     25.81 o 
 -15   4   9        5.32       29.92     26.40 o 
 -14   4   9       44.70       23.80     16.53 o 
 -13   4   9      211.88      206.38     30.85 o 
 -12   4   9       33.17       21.97     20.03 o 
 -11   4   9        1.57      -11.73     15.05 o 
 -10   4   9      265.10      281.35     33.82 o 
  -9   4   9      177.96      163.09     27.05 o 
  -8   4   9      236.86      236.09     28.09 o 
  -7   4   9        5.26       -0.38     18.82 o 
  -6   4   9       64.89       71.05     23.48 o 
  -5   4   9       21.08       -8.54     21.91 o 
  -4   4   9      327.22      294.34     42.52 o 
  -3   4   9      452.93      499.68     55.22 o 
  -2   4   9      562.55      554.16     57.62 o 
  -1   4   9        9.95        5.88     22.11 o 
   0   4   9        7.04       13.30     24.02 o 
   1   4   9       85.36       79.39     35.63 o 
   2   4   9      184.99      180.72     44.01 o 
   3   4   9       67.65       96.15     37.32 o 
   4   4   9      173.72      171.31     36.20 o 
   5   4   9       50.68       92.42     36.50 o 
   6   4   9      305.41      327.65     56.77 o 
   7   4   9      332.20      339.27     57.30 o 
   8   4   9        3.37        8.23     27.60 o 
   9   4   9        7.13      -15.39     27.88 o 
  10   4   9        0.91        4.35     47.68 o 
  11   4   9      141.13      224.55     50.73 o 
  12   4   9       29.14      -21.79     39.35 o 
 -14   5   9      367.20      354.88     79.10 o 
 -13   5   9       13.87       36.30     20.97 o 
 -12   5   9       99.32      169.18     35.52 o 
 -11   5   9      102.49      149.83     36.85 o 
 -10   5   9        3.21       49.51     26.40 o 
  -9   5   9       67.29      108.93     30.89 o 
  -8   5   9        5.34        5.90     24.30 o 
  -7   5   9      284.36      285.04     45.26 o 
  -6   5   9       69.84       97.03     45.18 o 
  -5   5   9      175.41      195.53     37.33 o 
  -4   5   9      137.87       97.47     28.09 o 
  -3   5   9       74.20       65.85     22.05 o 
  -2   5   9      162.58      162.56     33.96 o 
  -1   5   9        9.46       18.47     44.01 o 
   0   5   9      129.59       52.07     24.67 o 
   1   5   9       87.95      176.51     45.15 o 
   2   5   9       19.73      -11.12     25.78 o 
   3   5   9      114.23       42.58     29.70 o 
   4   5   9       15.25       22.09     31.02 o 
   5   5   9       55.54       22.57     21.89 o 
   6   5   9        3.40       10.42     21.28 o 
   7   5   9       19.27       34.86     25.56 o 
   8   5   9      154.51      199.04     45.94 o 
 -24   0  10       29.49      105.58     62.42 o 
 -23   0  10      473.17      545.47    111.62 o 
 -22   0  10       28.07        0.00     30.99 o 
 -21   0  10       47.57      127.59     65.56 o 
 -20   0  10     1605.38     1783.95    197.15 o 
 -19   0  10      164.83      165.14     63.41 o 
 -18   0  10        0.08       -9.72     11.50 o 
 -17   0  10     3573.30     3659.02    255.57 o 
 -16   0  10       98.25      142.40     53.13 o 
 -15   0  10      252.84      223.87     63.83 o 
 -14   0  10     1724.31     1576.24    160.83 o 
 -13   0  10     5040.40     4660.30    273.55 o 
 -12   0  10     2638.21     2985.00    197.46 o 
 -11   0  10     1496.79     1372.70    131.17 o 
 -10   0  10     1158.71      970.94    110.21 o 
  -9   0  10      759.63      847.02     58.80 o 
  -8   0  10      684.88      666.22     67.57 o 
  -7   0  10     2359.94     2328.88     98.32 o 
  -6   0  10     1232.93     1547.10    121.52 o 
  -5   0  10      680.80      741.31     85.87 o 
  -4   0  10      478.24      389.11     66.83 o 
  -3   0  10      150.32      162.28     46.02 o 
  -2   0  10     2520.56     2385.19    153.93 o 
  -1   0  10     1192.73     1324.91    110.73 o 
   0   0  10    10488.77    10381.74    311.78 o 
   1   0  10      327.27      358.37     61.47 o 
   2   0  10      108.23      113.19     41.11 o 
   3   0  10      839.94     1012.46    105.67 o 
   4   0  10       37.17       51.73     32.50 o 
   5   0  10      513.28      500.36     77.86 o 
   6   0  10     2187.08     2298.90    169.01 o 
   7   0  10       28.12       40.16     22.76 o 
   8   0  10      388.49      363.68     72.96 o 
   9   0  10     1254.07     1215.66    132.36 o 
  10   0  10     1911.85     2183.77    189.00 o 
  11   0  10       56.72       57.75     39.88 o 
  12   0  10      151.45      162.84     60.48 o 
  13   0  10      340.66      341.80     94.07 o 
  14   0  10       18.43      -31.57     45.00 o 
  15   0  10       95.38      170.55     63.44 o 
  16   0  10      268.93      273.67     75.47 o 
  17   0  10        4.05       22.51     43.25 o 
 -24   1  10       15.63       66.32     42.97 o 
 -23   1  10      135.53      137.67    104.73 o 
 -22   1  10       12.38       -2.49     23.99 o 
 -21   1  10        0.45       -9.11     27.62 o 
 -20   1  10      527.91      610.88     57.76 o 
 -19   1  10      212.72      200.45     34.38 o 
 -18   1  10       35.38       25.05     18.43 o 
 -17   1  10      781.03      765.33     61.56 o 
 -16   1  10     2028.24     1995.37     96.54 o 
 -15   1  10      250.79      263.02     34.04 o 
 -14   1  10      436.33      499.20     46.08 o 
 -13   1  10        7.71        8.95     13.53 o 
 -12   1  10      188.52      196.38     28.65 o 
 -11   1  10      752.29      812.75     65.23 o 
 -10   1  10     2992.55     3039.22    104.68 o 
  -9   1  10       41.80       45.06     13.37 o 
  -8   1  10     1890.66     1767.89     96.33 o 
  -7   1  10      372.79      327.09     41.42 o 
  -6   1  10       71.94       37.87     20.25 o 
  -5   1  10        0.13       -6.65     16.55 o 
  -4   1  10      166.26      175.14     33.50 o 
  -3   1  10      248.97      210.60     32.70 o 
  -2   1  10      352.50      359.81     42.75 o 
  -1   1  10      863.28      733.42     58.11 o 
   0   1  10      542.32      589.15     53.56 o 
   1   1  10      251.99      301.76     55.51 o 
   2   1  10      232.28      265.84     39.35 o 
   3   1  10     1024.59     1080.58     76.21 o 
   4   1  10      187.48      192.87     34.42 o 
   5   1  10        1.25        7.92     53.18 o 
   6   1  10      601.58      630.30     62.94 o 
   7   1  10      670.35      735.07     68.80 o 
   8   1  10      140.07      163.39     36.72 o 
   9   1  10        2.50       63.20     29.34 o 
  10   1  10        1.18        0.10     18.47 o 
  11   1  10        0.83       -0.27     20.05 o 
  12   1  10      119.14       84.34     32.58 o 
  13   1  10      394.93      367.02     82.46 o 
  14   1  10        0.63       -7.49     25.56 o 
  15   1  10       29.69       36.90     26.03 o 
  16   1  10      385.65      324.60     68.46 o 
  17   1  10        6.80       61.84     53.73 o 
 -23   2  10      322.66      262.14     55.57 o 
 -22   2  10       12.53       13.81     17.04 o 
 -21   2  10       10.13       11.68     18.11 o 
 -20   2  10       68.99      102.20     30.47 o 
 -19   2  10        5.98       13.99     22.86 o 
 -18   2  10       42.94       10.72     16.25 o 
 -17   2  10      123.22      147.81     27.83 o 
 -16   2  10       58.48       87.02     29.91 o 
 -15   2  10      136.65      139.98     28.82 o 
 -14   2  10      652.17      675.15     57.85 o 
 -13   2  10       47.30       52.95     22.49 o 
 -12   2  10       21.80        1.47     16.17 o 
 -11   2  10      740.60      759.64     34.08 o 
 -10   2  10      490.17      457.36     49.14 o 
  -9   2  10       17.15       37.40     17.92 o 
  -8   2  10        4.39       32.61     17.73 o 
  -7   2  10      264.55      288.33     35.08 o 
  -6   2  10      399.98      391.07     38.02 o 
  -5   2  10      302.24      269.21     37.14 o 
  -4   2  10       16.47        4.18     15.77 o 
  -3   2  10      159.92      152.61     24.52 o 
  -2   2  10        9.68       23.44     11.68 o 
  -1   2  10       17.52       20.28      9.94 o 
   0   2  10        0.27        0.48     14.40 o 
   1   2  10      596.53      567.39     35.79 o 
   2   2  10      459.60      472.34     33.67 o 
   3   2  10       81.49       82.57     17.46 o 
   4   2  10      205.92      242.87     25.18 o 
   5   2  10        0.48       32.11     19.58 o 
   6   2  10      241.43      255.64     73.60 o 
   7   2  10      202.62      235.41     41.63 o 
   8   2  10       48.06       87.88     27.62 o 
   9   2  10       15.50       26.71     30.17 o 
  10   2  10        4.87      -20.11     20.11 o 
  11   2  10       10.22      -20.72     23.19 o 
  12   2  10       16.71       33.26     61.26 o 
  13   2  10        2.00      -11.86     21.87 o 
  14   2  10        2.23      -17.34     17.34 o 
  15   2  10       55.49       28.24     44.86 o 
  16   2  10        5.97       51.57     55.08 o 
 -21   3  10        4.12      -22.24     22.24 o 
 -20   3  10        3.23      -17.41     23.97 o 
 -19   3  10      177.16      162.73     31.72 o 
 -18   3  10      106.08       80.25     29.82 o 
 -17   3  10        0.42       -5.79     16.65 o 
 -16   3  10      311.67      244.76     39.20 o 
 -15   3  10      668.22      677.82     63.31 o 
 -14   3  10      132.82      116.20     27.84 o 
 -13   3  10      100.72       46.36     19.95 o 
 -12   3  10       96.20       90.27     24.72 o 
 -11   3  10      749.59      762.58     54.72 o 
 -10   3  10       17.10        6.53     16.31 o 
  -9   3  10     3961.89     4256.08    123.07 o 
  -8   3  10        3.08        2.53     13.53 o 
  -7   3  10      110.53      128.26     30.65 o 
  -6   3  10      810.95      860.18     52.83 o 
  -5   3  10       45.62       45.07     15.40 o 
  -4   3  10      426.00      470.34     31.52 o 
  -3   3  10       59.39       61.52     12.13 o 
  -2   3  10      418.29      469.95     32.04 o 
  -1   3  10     1009.59     1082.39     56.25 o 
   0   3  10      488.17      506.81     37.80 o 
   1   3  10      733.89      754.34     44.14 o 
   2   3  10       16.53       59.66     14.37 o 
   3   3  10      191.98      203.95     44.80 o 
   4   3  10        5.69       16.73     17.97 o 
   5   3  10      741.65      765.93     79.94 o 
   6   3  10       44.26       72.82     35.57 o 
   7   3  10      252.70      259.20     49.64 o 
   8   3  10       64.05       84.62     33.02 o 
   9   3  10        8.99        5.07     21.10 o 
  10   3  10        2.12      -11.95     23.33 o 
  11   3  10       37.45       52.09     26.46 o 
  12   3  10       18.50       44.93     46.32 o 
  13   3  10       14.43       29.80     52.46 o 
  14   3  10       20.05       35.64     46.64 o 
 -18   4  10       26.29       52.52     22.72 o 
 -17   4  10      123.09      154.59     34.12 o 
 -16   4  10        4.55      -13.84     25.42 o 
 -15   4  10       85.47       50.03     19.62 o 
 -14   4  10       16.07       32.73     19.46 o 
 -13   4  10      431.04      531.98     49.44 o 
 -12   4  10      191.87      209.10     30.17 o 
 -11   4  10       18.06       28.80     17.38 o 
 -10   4  10      294.07      418.65     42.62 o 
  -9   4  10      821.21      909.74     59.03 o 
  -8   4  10        6.30       32.37     22.14 o 
  -7   4  10       26.14       43.66     22.65 o 
  -6   4  10       13.07       53.64     24.49 o 
  -5   4  10        0.31       50.83     25.25 o 
  -4   4  10        7.43       29.16     19.88 o 
  -3   4  10     1009.70      997.12     75.57 o 
  -2   4  10      563.22      573.57     72.54 o 
  -1   4  10      462.79      496.93     68.15 o 
   0   4  10      357.91      354.34     55.79 o 
   1   4  10       83.26       99.50     32.45 o 
   2   4  10       65.66      106.08     42.53 o 
   3   4  10       81.94      145.79     39.96 o 
   4   4  10      152.24      129.96     40.27 o 
   5   4  10        7.75       45.94     32.72 o 
   6   4  10      259.51      200.50     46.30 o 
   7   4  10      349.97      331.75     58.58 o 
   8   4  10        3.51       -5.90     20.22 o 
   9   4  10      361.57      392.68     80.22 o 
  10   4  10      335.42      372.91     60.92 o 
  11   4  10       14.38        0.15     31.39 o 
 -14   5  10       29.78      -13.44     20.74 o 
 -13   5  10       45.00       50.01     23.98 o 
 -12   5  10        2.29      -16.28     27.26 o 
 -11   5  10       25.79       11.65     23.68 o 
 -10   5  10        3.38       20.38     31.71 o 
  -9   5  10       37.25      -10.21     22.03 o 
  -8   5  10       12.03        4.49     17.76 o 
  -7   5  10      415.03      422.25     55.04 o 
  -6   5  10      384.12      344.97     48.29 o 
  -5   5  10        0.00      -12.51     27.27 o 
  -4   5  10      120.89      127.23     34.11 o 
  -3   5  10       62.47       68.38     25.37 o 
  -2   5  10      104.43       49.64     22.67 o 
  -1   5  10       34.24       92.66     34.84 o 
   0   5  10      123.10       96.85     37.29 o 
   1   5  10       33.67      -14.84     23.33 o 
   2   5  10       63.74      156.67     48.15 o 
   3   5  10      295.08      365.97     61.51 o 
   4   5  10      305.59      261.75     54.47 o 
   5   5  10        1.76       59.67     35.81 o 
   6   5  10      123.79      132.19     41.43 o 
   7   5  10       65.31       23.05     24.48 o 
 -24   1  11       25.51       62.91     40.02 o 
 -23   1  11       11.83      -15.64     33.92 o 
 -22   1  11        0.07       -9.64     54.36 o 
 -21   1  11       73.20       32.27     61.37 o 
 -20   1  11       98.22       93.37     39.41 o 
 -19   1  11      775.93      835.18     67.12 o 
 -18   1  11      515.97      555.52     53.46 o 
 -17   1  11       24.84       33.07     23.77 o 
 -16   1  11        0.68      -27.75     27.75 o 
 -15   1  11     2126.26     2110.70     86.97 o 
 -14   1  11      371.43      362.04     40.21 o 
 -13   1  11       39.82       65.41     20.47 o 
 -12   1  11      369.22      327.06     37.69 o 
 -11   1  11       18.74        1.30      9.18 o 
 -10   1  11       39.55       42.56     13.30 o 
  -9   1  11      204.24      205.56     26.97 o 
  -8   1  11     1170.80     1116.21    106.14 o 
  -7   1  11       56.13       64.41     22.26 o 
  -6   1  11      618.18      595.35     58.76 o 
  -5   1  11       76.32       61.68     23.39 o 
  -4   1  11      158.67      108.92     28.25 o 
  -3   1  11       59.16       58.07     21.64 o 
  -2   1  11       51.43       42.39     36.45 o 
  -1   1  11      623.67      689.11     61.29 o 
   0   1  11      564.76      534.94     54.43 o 
   1   1  11     2341.17     2443.91    115.70 o 
   2   1  11      171.34      166.53     32.22 o 
   3   1  11      625.53      646.23     61.93 o 
   4   1  11      275.91      333.32     47.58 o 
   5   1  11       88.09       62.02     47.54 o 
   6   1  11       33.36       33.01     19.57 o 
   7   1  11       53.66       48.70     43.66 o 
   8   1  11      877.20      874.64     80.16 o 
   9   1  11      189.79      213.56     42.83 o 
  10   1  11      509.16      436.44     62.49 o 
  11   1  11      303.20      395.33     59.52 o 
  12   1  11        0.74       12.31     24.77 o 
  13   1  11       17.46        2.20     24.04 o 
  14   1  11       32.39       43.20     33.98 o 
  15   1  11        2.07      -50.89     59.04 o 
  16   1  11       17.71       12.83     68.62 o 
 -23   2  11       20.28       38.17     27.46 o 
 -22   2  11      351.75      283.54     56.76 o 
 -21   2  11      101.70       83.07     23.33 o 
 -20   2  11        5.29       -1.66     29.19 o 
 -19   2  11        6.12       46.87     19.58 o 
 -18   2  11       63.51       33.96     21.28 o 
 -17   2  11      132.54      115.00     28.75 o 
 -16   2  11       97.09       78.56     28.14 o 
 -15   2  11     2803.65     2940.04    122.46 o 
 -14   2  11      162.42      146.92     28.04 o 
 -13   2  11      958.23     1019.05     71.36 o 
 -12   2  11      666.27      636.19     56.45 o 
 -11   2  11      189.38      159.08     29.15 o 
 -10   2  11       14.77       13.50     17.20 o 
  -9   2  11       70.40       43.05     20.86 o 
  -8   2  11      244.35      277.92     35.09 o 
  -7   2  11        7.79       31.09     33.98 o 
  -6   2  11      198.09      200.18     36.33 o 
  -5   2  11      761.46      794.79     64.16 o 
  -4   2  11        5.86      -10.31     15.45 o 
  -3   2  11      994.50     1013.59     73.02 o 
  -2   2  11     1000.72     1032.29     73.14 o 
  -1   2  11      355.52      334.13     41.47 o 
   0   2  11      873.51      946.03     69.79 o 
   1   2  11       84.78      144.10     23.06 o 
   2   2  11      194.19      207.95     35.10 o 
   3   2  11       42.62       34.79     20.41 o 
   4   2  11       42.38       -0.78     13.87 o 
   5   2  11       22.35       11.85     24.13 o 
   6   2  11       76.27       95.01     34.02 o 
   7   2  11     1069.96     1036.46    140.32 o 
   8   2  11      994.59      940.97    109.60 o 
   9   2  11       22.46       44.30     24.59 o 
  10   2  11      455.90      467.84     65.29 o 
  11   2  11       48.27       10.59     31.99 o 
  12   2  11       10.83       59.06     31.65 o 
  13   2  11       17.45       45.06     27.92 o 
  14   2  11      120.98      120.06     39.74 o 
  15   2  11        7.12       19.33     43.83 o 
 -21   3  11       16.37       66.99     26.90 o 
 -20   3  11       10.16      -18.70     23.19 o 
 -19   3  11       93.62       95.06     28.06 o 
 -18   3  11       71.19       73.36     25.57 o 
 -17   3  11       50.54       22.86     17.90 o 
 -16   3  11       27.80      -19.70     27.32 o 
 -15   3  11       75.40       64.64     44.67 o 
 -14   3  11      223.04      205.62     35.61 o 
 -13   3  11        9.45       27.69     16.65 o 
 -12   3  11       19.28       50.49     22.27 o 
 -11   3  11      156.82      170.68     32.32 o 
 -10   3  11      128.00      147.11     29.81 o 
  -9   3  11     1490.19     1467.10     91.46 o 
  -8   3  11     1227.57     1250.65     82.95 o 
  -7   3  11        1.58       -1.90     15.00 o 
  -6   3  11        0.02      -12.50     17.59 o 
  -5   3  11      505.68      504.12     46.14 o 
  -4   3  11       70.00       72.29     21.79 o 
  -3   3  11      261.79      299.17     35.49 o 
  -2   3  11      388.67      404.70     38.71 o 
  -1   3  11      107.88       80.45     17.64 o 
   0   3  11       14.68       26.93     15.84 o 
   1   3  11      322.25      370.05     34.69 o 
   2   3  11      387.09      342.71     55.64 o 
   3   3  11      564.72      595.29     83.45 o 
   4   3  11      891.14      843.99     93.05 o 
   5   3  11        7.64      -34.26     40.75 o 
   6   3  11       31.41       39.99     24.39 o 
   7   3  11      210.54      202.41     43.50 o 
   8   3  11       11.99       18.15     48.99 o 
   9   3  11       62.07       56.02     25.75 o 
  10   3  11      141.06      141.44     45.42 o 
  11   3  11      255.50      249.73     79.10 o 
  12   3  11       29.09       64.29     58.69 o 
  13   3  11       28.20       -1.25     43.31 o 
 -18   4  11       43.95       46.44     24.26 o 
 -17   4  11       17.83       60.44     36.62 o 
 -16   4  11        7.18       10.62     23.68 o 
 -15   4  11        0.06       15.64     17.20 o 
 -14   4  11        0.00      -13.39     16.90 o 
 -13   4  11       19.61       18.90     14.93 o 
 -12   4  11      110.81      101.55     25.60 o 
 -11   4  11       43.30       22.88     15.70 o 
 -10   4  11      462.27      569.46     49.95 o 
  -9   4  11       30.40       39.94     24.90 o 
  -8   4  11       96.48       61.68     25.04 o 
  -7   4  11        6.01      -16.07     32.75 o 
  -6   4  11      259.43      253.94     45.44 o 
  -5   4  11      134.18      132.22     32.96 o 
  -4   4  11       72.31       53.21     25.52 o 
  -3   4  11      168.99      142.98     37.56 o 
  -2   4  11        2.20        2.69     29.67 o 
  -1   4  11      128.25      101.58     34.98 o 
   0   4  11      148.56      125.73     36.47 o 
   1   4  11       70.25       44.48     28.20 o 
   2   4  11        3.30       22.31     36.22 o 
   3   4  11       13.00        1.10     27.70 o 
   4   4  11        0.52       -1.70     24.62 o 
   5   4  11       65.43       47.08     44.93 o 
   6   4  11       25.27       62.12     31.98 o 
   7   4  11        0.85      -32.41     32.41 o 
   8   4  11       10.25       18.69     27.73 o 
   9   4  11        8.74      -14.74     23.23 o 
  10   4  11       11.12       78.53     37.46 o 
 -13   5  11      100.38      126.77     33.02 o 
 -12   5  11       35.01       11.70     33.19 o 
 -11   5  11      125.77      173.85     39.16 o 
 -10   5  11       22.11       21.32     21.70 o 
  -9   5  11       22.46       21.82     26.31 o 
  -8   5  11        0.10      -27.92     27.92 o 
  -7   5  11      124.35       92.22     27.62 o 
  -6   5  11      230.39      289.45     47.35 o 
  -5   5  11        9.38       11.07     26.44 o 
  -4   5  11       87.14       75.36     25.78 o 
  -3   5  11       97.67       53.35     32.93 o 
  -2   5  11       10.19      -36.66     36.66 o 
  -1   5  11       38.15       24.55     30.34 o 
   0   5  11       74.70       85.69     40.71 o 
   1   5  11        1.83       14.25     28.44 o 
   2   5  11        1.44      -22.55     35.59 o 
   3   5  11        5.35       30.89     51.15 o 
   4   5  11       45.23       -4.72     29.75 o 
   5   5  11        0.83        7.49     29.70 o 
 -24   0  12      137.48      150.67     61.33 o 
 -23   0  12      828.96      851.42    149.66 o 
 -22   0  12       12.42       -8.31     40.64 o 
 -21   0  12        4.74        0.04     33.66 o 
 -20   0  12      186.88      163.04     56.83 o 
 -19   0  12      162.89      210.73     70.99 o 
 -18   0  12     1304.40     1307.64    162.65 o 
 -17   0  12     3372.99     2868.18    257.24 o 
 -16   0  12      156.36      216.49     76.86 o 
 -15   0  12      549.49      500.74     97.21 o 
 -14   0  12      949.18      995.41    132.97 o 
 -13   0  12     2095.09     2126.96    177.83 o 
 -12   0  12      103.15       46.76     28.55 o 
 -11   0  12        4.73       29.25     33.52 o 
 -10   0  12      152.14      119.60     43.39 o 
  -9   0  12      511.37      500.20     77.08 o 
  -8   0  12      516.61      381.08     72.53 o 
  -7   0  12     9291.99     8987.30    321.35 o 
  -6   0  12      451.18      625.70     93.87 o 
  -5   0  12     5511.98     5702.18    254.34 o 
  -4   0  12     4754.86     4709.07    235.19 o 
  -3   0  12     3009.91     3114.64    190.32 o 
  -2   0  12       18.23       45.97     31.59 o 
  -1   0  12      679.87      592.67     82.40 o 
   0   0  12      338.72      322.25     65.12 o 
   1   0  12     1748.25     1651.62    143.46 o 
   2   0  12     3082.91     2982.62    193.41 o 
   3   0  12     2965.68     3360.39    209.07 o 
   4   0  12      257.53      269.09     69.37 o 
   5   0  12      439.50      396.76     74.79 o 
   6   0  12       58.12       69.94     38.12 o 
   7   0  12        0.45       55.51     37.04 o 
   8   0  12       13.46       32.57     37.18 o 
   9   0  12      809.04      729.84    111.46 o 
  10   0  12       24.29       30.77     48.30 o 
  11   0  12      262.37      230.85     75.67 o 
  12   0  12       76.59       25.34     37.51 o 
  13   0  12        1.81       26.42     35.62 o 
  14   0  12       91.89       86.88     51.90 o 
  15   0  12       21.65       41.81     46.20 o 
 -23   1  12      183.51      293.78     64.22 o 
 -22   1  12       80.05       59.57     38.84 o 
 -21   1  12        2.50       -3.45     24.93 o 
 -20   1  12      649.66      668.44     89.08 o 
 -19   1  12        5.18        0.95     20.79 o 
 -18   1  12        7.81       -5.36     19.10 o 
 -17   1  12       15.34       24.20     16.25 o 
 -16   1  12        5.06       24.98     32.70 o 
 -15   1  12      507.92      501.13     51.26 o 
 -14   1  12     1352.96     1286.29    103.38 o 
 -13   1  12       24.14       20.13     21.34 o 
 -12   1  12      244.48      302.51     50.83 o 
 -11   1  12      322.88      325.89     33.11 o 
 -10   1  12     1532.25     1582.63     72.60 o 
  -9   1  12     1822.92     1795.95     75.70 o 
  -8   1  12      586.19      551.99     58.53 o 
  -7   1  12      232.25      275.53     57.40 o 
  -6   1  12      912.12      958.11     74.81 o 
  -5   1  12      125.08      122.38     32.19 o 
  -4   1  12      812.79      818.64     72.28 o 
  -3   1  12       30.44       31.09     19.30 o 
  -2   1  12     2761.48     2770.27    167.04 o 
  -1   1  12     2958.16     3170.52    133.51 o 
   0   1  12      536.03      620.04     63.53 o 
   1   1  12      207.41      225.14     41.57 o 
   2   1  12       50.10        0.74     18.47 o 
   3   1  12      302.57      359.80     50.71 o 
   4   1  12       35.04       35.59     24.05 o 
   5   1  12      224.43      210.18     38.86 o 
   6   1  12      506.29      582.29     66.53 o 
   7   1  12      175.97      179.80     36.07 o 
   8   1  12      544.21      537.61     65.04 o 
   9   1  12      333.50      366.40     58.23 o 
  10   1  12        8.79       33.55     24.09 o 
  11   1  12       89.80      208.04     52.91 o 
  12   1  12       81.52      101.99     39.51 o 
  13   1  12        3.32       14.10     22.25 o 
  14   1  12        0.60      -11.30    109.28 o 
  15   1  12       25.86        1.65     91.60 o 
 -22   2  12        4.39      -15.70     27.94 o 
 -21   2  12        5.49      -26.89     30.96 o 
 -20   2  12      476.16      451.14     55.31 o 
 -19   2  12        7.83        3.42     26.57 o 
 -18   2  12      148.83      188.09     34.17 o 
 -17   2  12      239.64      216.09     36.66 o 
 -16   2  12      109.51       95.35     25.46 o 
 -15   2  12        3.12       16.17     21.34 o 
 -14   2  12      916.84      965.83     79.14 o 
 -13   2  12        3.37        9.15     17.85 o 
 -12   2  12      541.53      480.90     50.69 o 
 -11   2  12        0.02        7.37     19.97 o 
 -10   2  12       91.21       64.62     22.16 o 
  -9   2  12      794.81      781.06     70.59 o 
  -8   2  12      410.62      431.50     53.82 o 
  -7   2  12        2.27       -3.23     17.17 o 
  -6   2  12      675.30      680.99     65.69 o 
  -5   2  12        0.01      -16.40     19.06 o 
  -4   2  12       38.16       33.91     21.19 o 
  -3   2  12       63.39       50.39     22.43 o 
  -2   2  12      211.32      187.38     35.45 o 
  -1   2  12       62.72       44.41     20.57 o 
   0   2  12      120.43      147.05     32.21 o 
   1   2  12      287.77      267.70     41.15 o 
   2   2  12       27.98       26.84     22.51 o 
   3   2  12       77.82       48.31     25.13 o 
   4   2  12      534.18      471.04     53.47 o 
   5   2  12        8.50        9.02     16.85 o 
   6   2  12       12.29      -10.70     29.79 o 
   7   2  12        1.30      -24.76     24.76 o 
   8   2  12      141.83      188.56     42.57 o 
   9   2  12       93.16       73.28     32.02 o 
  10   2  12       23.81       20.96     20.04 o 
  11   2  12       17.26       26.36     16.69 o 
  12   2  12       26.45        2.78     21.05 o 
  13   2  12       28.53      133.79     75.97 o 
  14   2  12       44.84       35.27     49.20 o 
 -20   3  12        1.37      -15.28     28.11 o 
 -19   3  12       14.57       10.99     24.62 o 
 -18   3  12       87.81      107.74     28.95 o 
 -17   3  12       40.42       69.76     24.19 o 
 -16   3  12       47.38      108.51     29.50 o 
 -15   3  12      173.99      158.25     32.21 o 
 -14   3  12       94.23      102.84     24.86 o 
 -13   3  12       25.26       23.43     21.53 o 
 -12   3  12        0.65       18.62     18.90 o 
 -11   3  12       80.43       63.23     19.04 o 
 -10   3  12      214.33      244.18     72.17 o 
  -9   3  12        0.00       -3.85     14.07 o 
  -8   3  12        4.64        0.58     22.21 o 
  -7   3  12        8.83       -1.13     14.63 o 
  -6   3  12        2.25       15.31     20.43 o 
  -5   3  12       12.47       -9.91     24.86 o 
  -4   3  12       21.75        1.85     15.48 o 
  -3   3  12       31.66       32.62     33.28 o 
  -2   3  12      217.48      198.04     30.34 o 
  -1   3  12      553.01      636.62     49.29 o 
   0   3  12       90.86       73.95     28.73 o 
   1   3  12       16.25       31.14     39.24 o 
   2   3  12      943.50      997.94     95.26 o 
   3   3  12      182.41      172.34     44.90 o 
   4   3  12       13.64       64.29     30.60 o 
   5   3  12       97.98      133.73     38.59 o 
   6   3  12      111.69       92.73     39.33 o 
   7   3  12       34.99       76.69     45.77 o 
   8   3  12      444.23      385.84     94.02 o 
   9   3  12      594.28      685.39    128.18 o 
  10   3  12       43.95      -11.80     24.62 o 
  11   3  12      129.96       26.40     57.60 o 
  12   3  12      115.63      130.28     67.80 o 
 -17   4  12      171.97      226.15     40.47 o 
 -16   4  12       37.76       18.41     20.13 o 
 -15   4  12       33.94       63.78     24.58 o 
 -14   4  12      412.13      487.39     55.60 o 
 -13   4  12        0.00       -1.82     19.84 o 
 -12   4  12        4.17       27.34     16.48 o 
 -11   4  12        3.66       27.77     23.69 o 
 -10   4  12        7.15      -23.75     23.75 o 
  -9   4  12       69.81       89.42     29.61 o 
  -8   4  12      378.11      360.87     51.08 o 
  -7   4  12      455.83      489.12     58.62 o 
  -6   4  12       22.21       36.66     24.67 o 
  -5   4  12      733.96      790.64     89.80 o 
  -4   4  12      230.03      224.73     49.08 o 
  -3   4  12      223.87      260.80     56.50 o 
  -2   4  12      153.76      198.98     56.84 o 
  -1   4  12        2.38      -17.22     41.43 o 
   0   4  12       46.35       25.97     25.17 o 
   1   4  12       46.18       28.02     45.26 o 
   2   4  12      100.74       75.49     58.21 o 
   3   4  12      112.92       90.14     31.63 o 
   4   4  12      129.29       99.19     32.48 o 
   5   4  12      643.61      583.80     79.34 o 
   6   4  12       87.41      148.06     42.20 o 
   7   4  12       15.32       29.24     33.27 o 
   8   4  12       92.92      167.22     58.79 o 
   9   4  12        0.76        8.74     26.35 o 
 -11   5  12      293.19      356.20     51.97 o 
 -10   5  12       24.48       24.20     36.56 o 
  -9   5  12       13.11      -10.10     29.53 o 
  -8   5  12       12.10      -21.59     43.29 o 
  -7   5  12        1.30      -17.77     21.71 o 
  -6   5  12        8.31       10.10     21.46 o 
  -5   5  12       14.31       -7.20     21.22 o 
  -4   5  12        0.07       -7.63     24.50 o 
  -3   5  12        3.14        2.72     24.72 o 
  -2   5  12        2.34       27.06     39.12 o 
  -1   5  12       50.79       55.63     33.48 o 
   0   5  12        8.08       21.48     66.88 o 
   1   5  12       68.74      104.55     38.30 o 
   2   5  12       62.82       23.63     26.33 o 
   3   5  12       14.54      -11.21     34.63 o 
 -23   1  13      177.75      253.05     63.03 o 
 -22   1  13      357.22      396.43     76.92 o 
 -21   1  13        9.92      -25.17     26.33 o 
 -20   1  13       13.83       -1.48     20.59 o 
 -19   1  13        5.21      -22.88     27.95 o 
 -18   1  13       22.46       48.22     66.42 o 
 -17   1  13      563.67      507.21     70.19 o 
 -16   1  13      636.90      677.91     79.70 o 
 -15   1  13      166.73      126.37     41.76 o 
 -14   1  13       29.35        8.46     26.64 o 
 -13   1  13      815.00      895.45     83.66 o 
 -12   1  13      145.49      103.55     33.66 o 
 -11   1  13      209.80      203.98     38.54 o 
 -10   1  13       40.18       35.23     25.27 o 
  -9   1  13      275.53      296.93     48.88 o 
  -8   1  13       16.16        5.12     23.13 o 
  -7   1  13       63.28       53.03     26.24 o 
  -6   1  13      288.74      362.57     52.20 o 
  -5   1  13        0.47        9.59     19.39 o 
  -4   1  13     1499.70     1494.35     98.02 o 
  -3   1  13      827.76      855.20     74.62 o 
  -2   1  13      259.04      263.74     43.57 o 
  -1   1  13      214.88      148.98     33.58 o 
   0   1  13      439.61      388.49     53.50 o 
   1   1  13        1.17      -22.44     22.44 o 
   2   1  13       17.86      -10.67     22.18 o 
   3   1  13      208.97      162.67     37.00 o 
   4   1  13      665.71      690.02     70.88 o 
   5   1  13       16.81        7.27     21.48 o 
   6   1  13       37.23       22.62     67.74 o 
   7   1  13       15.23       52.63     31.31 o 
   8   1  13       36.04       42.38     26.42 o 
   9   1  13       43.81       38.52     18.94 o 
  10   1  13        1.87       -9.09     20.70 o 
  11   1  13      118.12      166.20     41.96 o 
  12   1  13       82.24      139.38     47.45 o 
  13   1  13       23.51       96.26     67.88 o 
  14   1  13        8.10      -47.32     47.32 o 
 -22   2  13        0.53       29.78     34.91 o 
 -21   2  13      113.24       85.36     37.51 o 
 -20   2  13      238.45      239.24     40.49 o 
 -19   2  13      449.28      474.53     55.80 o 
 -18   2  13        0.52      -20.76     20.76 o 
 -17   2  13      519.90      532.11     58.73 o 
 -16   2  13      407.98      386.33     61.16 o 
 -15   2  13      183.76      226.70     42.39 o 
 -14   2  13      198.90      190.17     36.00 o 
 -13   2  13       58.45       92.62     24.25 o 
 -12   2  13       14.51      -19.66     36.92 o 
 -11   2  13       76.72       30.66     24.05 o 
 -10   2  13       99.33      107.93     33.25 o 
  -9   2  13     1082.45     1087.20     86.65 o 
  -8   2  13     1252.49     1266.32    107.65 o 
  -7   2  13     1742.12     1699.31    107.70 o 
  -6   2  13      411.66      422.17     53.96 o 
  -5   2  13       16.67       39.45     26.09 o 
  -4   2  13     1506.65     1537.11     96.50 o 
  -3   2  13       28.69       50.65     28.64 o 
  -2   2  13       32.15       47.30     24.34 o 
  -1   2  13      761.38      764.42     67.72 o 
   0   2  13      581.01      625.10     62.77 o 
   1   2  13      418.31      424.97     53.25 o 
   2   2  13      279.82      299.27     46.01 o 
   3   2  13     1986.39     2103.42    115.88 o 
   4   2  13       75.19       43.42     22.95 o 
   5   2  13      157.38      164.54     35.24 o 
   6   2  13       56.21       24.55     32.69 o 
   7   2  13      333.93      317.06     91.18 o 
   8   2  13       20.53       41.87     26.33 o 
   9   2  13      211.31      197.50     49.36 o 
  10   2  13      221.12      218.30     43.66 o 
  11   2  13        1.27       12.29     19.75 o 
  12   2  13       67.04      106.97     70.14 o 
  13   2  13       34.29       92.61     56.20 o 
 -20   3  13       13.63       22.26     22.04 o 
 -19   3  13        0.11      -29.95     29.95 o 
 -18   3  13      126.76      149.90     31.02 o 
 -17   3  13       28.69       84.61     28.72 o 
 -16   3  13       20.02       20.86     24.76 o 
 -15   3  13      155.09      244.77     39.97 o 
 -14   3  13      152.58      186.36     37.64 o 
 -13   3  13      119.33      134.76     36.93 o 
 -12   3  13       33.37       11.92     36.30 o 
 -11   3  13        1.92      -16.43     21.53 o 
 -10   3  13      166.71      148.60     29.80 o 
  -9   3  13       75.18       70.39     19.79 o 
  -8   3  13       32.54        8.10     18.19 o 
  -7   3  13       53.11       18.56     23.67 o 
  -6   3  13        0.03       -8.30     65.83 o 
  -5   3  13       77.33       75.23     42.53 o 
  -4   3  13      206.72      198.03     36.79 o 
  -3   3  13      239.11      229.95     37.92 o 
  -2   3  13        9.73       14.39     53.29 o 
  -1   3  13     1116.25     1130.78    145.96 o 
   0   3  13      312.67      410.09     92.93 o 
   1   3  13        6.21       44.26     54.54 o 
   2   3  13       52.06      -22.80     47.48 o 
   3   3  13      101.90      103.21     58.30 o 
   4   3  13        5.81       11.21     31.04 o 
   5   3  13      278.93      305.59     80.27 o 
   6   3  13      442.38      464.80    104.76 o 
   7   3  13      125.93      113.30     60.89 o 
   8   3  13        9.47      -11.61     30.80 o 
   9   3  13      190.04      194.23     53.08 o 
  10   3  13       21.18       15.64     36.55 o 
  11   3  13        5.02      -33.49     37.95 o 
 -16   4  13       14.99      -17.37     36.03 o 
 -15   4  13       61.39       70.04     21.66 o 
 -14   4  13       49.48        7.39     19.09 o 
 -13   4  13       90.34       81.75     29.02 o 
 -12   4  13       52.12       10.84     51.08 o 
 -11   4  13       25.94       21.60     26.19 o 
 -10   4  13        1.75       10.95     26.39 o 
  -9   4  13        4.08       27.74     31.38 o 
  -8   4  13       59.89       71.87     29.94 o 
  -7   4  13        5.58        3.89     30.10 o 
  -6   4  13        0.06       34.02     48.63 o 
  -5   4  13        1.34      -24.37     59.48 o 
  -4   4  13       14.59       21.78     23.19 o 
  -3   4  13        1.00       37.70     26.30 o 
  -2   4  13       32.74       63.06     73.42 o 
  -1   4  13       54.57       63.16    127.11 o 
   0   4  13       28.78      124.19     44.91 o 
   1   4  13       29.53       74.03     37.35 o 
   2   4  13       47.33       -9.39     25.62 o 
   3   4  13       43.25       19.20     23.58 o 
   4   4  13       83.59      153.89     48.26 o 
   5   4  13        3.57        0.61     89.14 o 
   6   4  13      102.97      114.16     79.52 o 
   7   4  13       59.79       95.20     86.67 o 
  -9   5  13        4.08       31.96     46.85 o 
  -8   5  13       10.23        4.95     26.75 o 
  -7   5  13       27.91       46.12     25.30 o 
  -6   5  13      106.55      156.80     48.80 o 
  -5   5  13        0.07      -31.16     31.16 o 
  -4   5  13       37.68       47.81     35.92 o 
  -3   5  13       12.40      -11.74     35.14 o 
  -2   5  13        5.52       -3.43     49.31 o 
  -1   5  13        4.78       -2.24     26.44 o 
   0   5  13       14.22       -1.02     37.18 o 
 -23   0  14       21.36      119.46     62.83 o 
 -22   0  14      392.82      473.81    115.66 o 
 -21   0  14       58.27       57.91     41.73 o 
 -20   0  14       65.26       36.09     44.68 o 
 -19   0  14      309.31      260.49     79.47 o 
 -18   0  14       38.44       73.03     36.90 o 
 -17   0  14       13.99       -6.82     33.54 o 
 -16   0  14       25.76       35.00     37.04 o 
 -15   0  14      520.41      461.30     91.70 o 
 -14   0  14      398.34      261.08     68.67 o 
 -13   0  14       13.26       63.29     50.72 o 
 -12   0  14      679.15      667.50    106.54 o 
 -11   0  14      347.62      397.71     83.02 o 
 -10   0  14       40.97       32.32     40.87 o 
  -9   0  14     2742.05     2543.14    190.40 o 
  -8   0  14       13.16       37.94     40.44 o 
  -7   0  14      124.77       95.53     46.15 o 
  -6   0  14       17.45       40.30     39.37 o 
  -5   0  14       44.21       43.25     40.08 o 
  -4   0  14      258.68      262.92     61.55 o 
  -3   0  14     1088.78     1144.92    126.23 o 
  -2   0  14     1349.81     1361.87    135.69 o 
  -1   0  14      319.50      436.82     81.01 o 
   0   0  14     1818.55     1813.65    161.15 o 
   1   0  14     3064.95     3305.11    220.58 o 
   2   0  14      936.14      909.84    118.55 o 
   3   0  14      646.47      621.33    104.36 o 
   4   0  14       33.38       58.09     45.57 o 
   5   0  14      211.66      166.65     55.51 o 
   6   0  14       42.52       10.10     26.64 o 
   7   0  14      465.01      439.15     89.52 o 
   8   0  14       22.78       43.73     30.90 o 
   9   0  14      188.32      224.68     71.39 o 
  10   0  14      809.29      827.47    128.23 o 
  11   0  14       62.67       63.12     52.26 o 
  12   0  14       85.07      131.27     52.16 o 
  13   0  14      135.25      149.95     72.33 o 
 -22   1  14      294.58      336.37     53.43 o 
 -21   1  14       24.96       29.73     29.09 o 
 -20   1  14        6.14        7.85     34.99 o 
 -19   1  14      129.55      174.88     45.62 o 
 -18   1  14        0.01      -36.84     36.84 o 
 -17   1  14      258.03      259.05     55.56 o 
 -16   1  14     1067.78      987.72    100.32 o 
 -15   1  14     1940.67     1799.80    223.66 o 
 -14   1  14        2.37        3.22     23.66 o 
 -13   1  14      122.43       75.78     30.95 o 
 -12   1  14      904.50      867.72     84.37 o 
 -11   1  14       34.51       24.53     22.28 o 
 -10   1  14      589.45      568.22     67.08 o 
  -9   1  14      890.37      846.69     79.08 o 
  -8   1  14      115.97       38.30     37.68 o 
  -7   1  14       55.05       64.78     33.74 o 
  -6   1  14     2759.99     2596.97    135.31 o 
  -5   1  14      803.88      824.69     75.42 o 
  -4   1  14        3.01       14.46     23.23 o 
  -3   1  14      817.10      794.65     73.01 o 
  -2   1  14        7.86        7.09     23.19 o 
  -1   1  14      180.60      239.69     40.91 o 
   0   1  14      503.60      479.20     60.16 o 
   1   1  14        0.19       -2.08     22.12 o 
   2   1  14        1.94        0.48     22.16 o 
   3   1  14      352.64      352.69     51.93 o 
   4   1  14      723.08      872.05     83.24 o 
   5   1  14        5.84      -16.73     18.58 o 
   6   1  14       62.62       70.87     42.60 o 
   7   1  14      323.54      346.54     54.52 o 
   8   1  14       98.81      122.71     32.89 o 
   9   1  14       42.28       35.43     77.76 o 
  10   1  14       25.99      -10.99     29.43 o 
  11   1  14        4.89       55.41     28.62 o 
  12   1  14       25.69       67.59     36.71 o 
  13   1  14       87.27       66.70    103.53 o 
 -21   2  14       58.76       73.10     84.71 o 
 -20   2  14       12.77      -12.82     24.14 o 
 -19   2  14      189.61      206.98     40.89 o 
 -18   2  14       99.80      116.57     31.36 o 
 -17   2  14       67.30       55.37     20.96 o 
 -16   2  14        0.06       11.39     18.83 o 
 -15   2  14      110.84       83.10     64.14 o 
 -14   2  14       40.83       18.31     31.95 o 
 -13   2  14      426.17      346.55     55.31 o 
 -12   2  14       79.87       52.93     32.41 o 
 -11   2  14      971.97      887.27     84.35 o 
 -10   2  14      126.89      192.28     41.94 o 
  -9   2  14     1557.29     1615.06    109.66 o 
  -8   2  14       40.78       85.56     30.09 o 
  -7   2  14       52.16       43.42     22.67 o 
  -6   2  14      256.09      226.45     42.08 o 
  -5   2  14       14.79       23.08     33.80 o 
  -4   2  14      183.88      185.03     36.20 o 
  -3   2  14       52.96       52.68     22.53 o 
  -2   2  14       71.02       45.42     24.88 o 
  -1   2  14      160.48      163.94     35.40 o 
   0   2  14      174.51      126.83     61.33 o 
   1   2  14       12.02       19.31     19.90 o 
   2   2  14      154.43      143.66     34.34 o 
   3   2  14       33.77       14.44     18.53 o 
   4   2  14       13.44      -15.20     26.42 o 
   5   2  14       61.20       65.73     26.18 o 
   6   2  14      270.03      277.89     48.49 o 
   7   2  14      399.93      399.23     96.32 o 
   8   2  14      113.12      170.33     42.03 o 
   9   2  14      142.59      149.71     42.13 o 
  10   2  14        7.61      -31.88     41.24 o 
  11   2  14        1.01        4.30     34.38 o 
 -19   3  14        6.28        3.26     21.15 o 
 -18   3  14      162.70      246.91     42.77 o 
 -17   3  14        3.99       14.45     25.04 o 
 -16   3  14       25.10       -4.27     21.55 o 
 -15   3  14      162.62      120.11     52.42 o 
 -14   3  14       23.76       11.03     20.02 o 
 -13   3  14      346.47      438.19     65.56 o 
 -12   3  14        0.12      -15.52     41.26 o 
 -11   3  14      129.20       95.48     29.19 o 
 -10   3  14      118.72       68.23     21.31 o 
  -9   3  14       26.12       23.88     32.52 o 
  -8   3  14      208.43      217.91     42.09 o 
  -7   3  14      934.98      969.69     82.75 o 
  -6   3  14      249.50      341.65     50.30 o 
  -5   3  14      814.05      848.60     75.20 o 
  -4   3  14       25.99       21.71     42.18 o 
  -3   3  14      380.53      449.09    100.01 o 
  -2   3  14      222.95      326.44     90.56 o 
  -1   3  14       95.95       68.21     49.58 o 
   0   3  14       30.20       13.50     46.15 o 
   1   3  14      440.57      336.07     80.68 o 
   2   3  14       84.16      124.71     62.47 o 
   3   3  14        9.94       -8.39     32.01 o 
   4   3  14      105.75      136.31     70.05 o 
   5   3  14       33.80       94.71     52.30 o 
   6   3  14        1.37       12.93     44.86 o 
   7   3  14        0.67      108.17     58.87 o 
   8   3  14        0.05      -71.53     71.53 o 
   9   3  14       74.16      -21.19     42.42 o 
 -15   4  14       49.57       84.88     28.69 o 
 -14   4  14        1.65      -15.49     29.08 o 
 -13   4  14       39.98       68.39     30.99 o 
 -12   4  14      125.41      155.78     47.20 o 
 -11   4  14       39.77       73.90     34.99 o 
 -10   4  14      163.04      175.12     42.62 o 
  -9   4  14      285.49      266.85     72.98 o 
  -8   4  14       41.58       41.52     38.87 o 
  -7   4  14        0.05       12.08     23.51 o 
  -6   4  14       43.68       47.56     46.24 o 
  -5   4  14       39.88       14.28     28.01 o 
  -4   4  14       22.84       61.12     34.59 o 
  -3   4  14       21.54       35.38     32.36 o 
  -2   4  14      154.33      212.62     52.07 o 
  -1   4  14       33.69       24.05     59.43 o 
   0   4  14      155.60      243.87     57.92 o 
   1   4  14      167.38      259.18     59.04 o 
   2   4  14      165.50      106.81     58.25 o 
   3   4  14       25.03       24.44     37.92 o 
   4   4  14       53.27      106.20     43.77 o 
   5   4  14       14.10       26.08     31.23 o 
 -22   1  15       56.13       -8.48     36.57 o 
 -21   1  15        8.55       14.78     83.26 o 
 -20   1  15        3.32       37.29     30.18 o 
 -19   1  15        0.95       23.11     40.45 o 
 -18   1  15       58.23       88.97     40.16 o 
 -17   1  15       40.07       15.20     24.40 o 
 -16   1  15      399.39      375.12     67.61 o 
 -15   1  15      654.50      655.78     80.60 o 
 -14   1  15      712.15      609.57     75.32 o 
 -13   1  15        5.54      -12.40     25.22 o 
 -12   1  15      417.53      371.88     57.68 o 
 -11   1  15      806.74      744.39     79.25 o 
 -10   1  15      695.03      543.14     66.24 o 
  -9   1  15      189.16      144.55     34.12 o 
  -8   1  15      924.19      875.80    114.44 o 
  -7   1  15      260.38      291.20     68.02 o 
  -6   1  15      689.26      665.45     73.03 o 
  -5   1  15     2555.47     2598.50    138.80 o 
  -4   1  15      602.04      586.98     68.55 o 
  -3   1  15        3.19       14.80     23.20 o 
  -2   1  15       23.31       32.94     29.43 o 
  -1   1  15        1.02      -32.03     32.03 o 
   0   1  15        0.57       -5.74     20.34 o 
   1   1  15      436.77      400.72     57.91 o 
   2   1  15      260.51      274.07     50.08 o 
   3   1  15       81.29       76.93     32.16 o 
   4   1  15      296.49      297.16     69.02 o 
   5   1  15      189.14      234.10     46.30 o 
   6   1  15       27.55       23.18     30.77 o 
   7   1  15      176.81      195.80     43.46 o 
   8   1  15        1.77       13.16     27.98 o 
   9   1  15       11.69       47.74     25.62 o 
  10   1  15      171.50      183.87     51.76 o 
  11   1  15      277.28      295.88     53.02 o 
 -21   2  15      270.43      316.88     65.31 o 
 -20   2  15       11.88       31.88     35.61 o 
 -19   2  15       34.39       22.89     27.36 o 
 -18   2  15       67.63       47.39     70.13 o 
 -17   2  15       21.00       48.82     55.16 o 
 -16   2  15      194.01      253.98     75.43 o 
 -15   2  15       83.14       45.85     27.13 o 
 -14   2  15      732.42      715.26     80.16 o 
 -13   2  15      195.13      165.90     36.13 o 
 -12   2  15      999.20      991.91     92.77 o 
 -11   2  15      600.94      469.43     62.66 o 
 -10   2  15       62.45       28.82     33.44 o 
  -9   2  15      216.94      183.31     41.19 o 
  -8   2  15        0.19      -28.71     28.71 o 
  -7   2  15       11.88       26.45     19.15 o 
  -6   2  15      423.82      393.82     57.02 o 
  -5   2  15      676.94      653.84     69.64 o 
  -4   2  15      798.11      837.42     81.37 o 
  -3   2  15        8.47       45.86     25.13 o 
  -2   2  15      643.37      684.51     70.81 o 
  -1   2  15      301.72      328.54     91.09 o 
   0   2  15        1.78       16.59     19.81 o 
   1   2  15        4.31       25.28     32.89 o 
   2   2  15       23.02       -5.57     21.61 o 
   3   2  15       11.98       16.21     19.43 o 
   4   2  15        1.54       42.26     22.80 o 
   5   2  15       19.51       82.92     48.81 o 
   6   2  15        7.10       31.97     44.70 o 
   7   2  15       15.49      -56.95     56.95 o 
   8   2  15      288.85      253.25     87.82 o 
   9   2  15      129.57      211.01     84.89 o 
  10   2  15      152.20      286.67     90.90 o 
 -18   3  15      170.68      172.33     36.99 o 
 -17   3  15       51.24       35.48     25.84 o 
 -16   3  15       17.34       20.45     17.63 o 
 -15   3  15        3.98       39.84     23.65 o 
 -14   3  15       97.99       77.85     55.04 o 
 -13   3  15      175.71      125.41     42.25 o 
 -12   3  15       26.52       64.89     64.43 o 
 -11   3  15       16.40      -10.36     23.28 o 
 -10   3  15       96.03      116.79     32.76 o 
  -9   3  15       83.95      126.27     33.55 o 
  -8   3  15      888.64      957.97     86.02 o 
  -7   3  15      268.92      281.91     48.45 o 
  -6   3  15        3.40       20.46     34.83 o 
  -5   3  15      155.39      171.89     68.09 o 
  -4   3  15       83.60       83.12     50.66 o 
  -3   3  15       73.10      101.93     60.31 o 
  -2   3  15       44.84       19.83     32.47 o 
  -1   3  15      263.02      206.68     71.63 o 
   0   3  15       10.03       92.63     62.10 o 
   1   3  15        4.92       -8.79     38.20 o 
   2   3  15      229.12      172.43     67.26 o 
   3   3  15       94.13       59.88     48.37 o 
   4   3  15      219.64      242.97     76.54 o 
   5   3  15       85.24       22.41     28.66 o 
   6   3  15       23.15       -5.74     37.63 o 
   7   3  15        1.97       10.35     42.54 o 
   8   3  15        0.09       10.07     42.44 o 
 -14   4  15       43.82      -18.74     28.83 o 
 -13   4  15        1.60        8.76     35.61 o 
 -12   4  15       39.63       77.23     33.94 o 
 -11   4  15      109.39      149.05     62.81 o 
 -10   4  15        1.60       18.85     34.50 o 
  -9   4  15       10.34      -45.96     50.24 o 
  -8   4  15        4.09       -6.64     46.02 o 
  -7   4  15       79.88       54.98     45.24 o 
  -6   4  15       11.93       26.53     37.79 o 
  -5   4  15       52.56      104.23     57.70 o 
  -4   4  15        0.67       47.78     32.91 o 
  -3   4  15       16.06      -57.12     57.12 o 
  -2   4  15       26.40       23.40     33.70 o 
  -1   4  15       14.76      -45.84     62.35 o 
   0   4  15        9.77       79.45     44.86 o 
   1   4  15        2.50      -70.44     70.44 o 
   2   4  15        7.21      -20.84     46.96 o 
   3   4  15       12.87       19.51     37.84 o 
 -21   0  16      235.58      294.77     86.93 o 
 -20   0  16       24.92       -2.15     33.73 o 
 -19   0  16       21.46       20.59     40.61 o 
 -18   0  16       32.47       85.48     55.78 o 
 -17   0  16       99.19       61.91     30.02 o 
 -16   0  16      985.07     1128.96    145.67 o 
 -15   0  16      460.80      424.68     88.72 o 
 -14   0  16     1210.69     1121.78    147.04 o 
 -13   0  16     1291.88     1162.72    148.17 o 
 -12   0  16      244.71      245.17     68.31 o 
 -11   0  16     2261.42     2119.45    189.22 o 
 -10   0  16      126.17       33.01     35.05 o 
  -9   0  16      267.07      247.79     69.68 o 
  -8   0  16     1164.82     1168.65    137.24 o 
  -7   0  16     1551.16     1592.63    164.49 o 
  -6   0  16     1124.06     1182.74    144.21 o 
  -5   0  16     2113.66     2055.22    184.84 o 
  -4   0  16     5786.32     5941.08    306.15 o 
  -3   0  16     2530.51     2792.92    211.13 o 
  -2   0  16       89.51      117.47     54.54 o 
  -1   0  16       13.03       12.60     30.88 o 
   0   0  16       64.25      147.32     58.28 o 
   1   0  16      420.69      422.62     88.87 o 
   2   0  16     1025.77     1057.84    136.21 o 
   3   0  16     1220.46     1153.32    147.68 o 
   4   0  16        6.34       28.50     36.84 o 
   5   0  16      608.78      783.82    126.92 o 
   6   0  16      487.20      530.66    103.84 o 
   7   0  16      121.74      107.92     47.36 o 
   8   0  16        0.10       15.20     35.57 o 
   9   0  16       40.74      244.14     82.27 o 
  10   0  16       29.22       34.47     32.13 o 
 -21   1  16       83.30       88.97     64.78 o 
 -20   1  16       16.73       24.05     30.75 o 
 -19   1  16      394.51      408.65     69.75 o 
 -18   1  16        5.31       -6.80     53.35 o 
 -17   1  16      270.23      219.54     49.14 o 
 -16   1  16       97.32       66.83     71.21 o 
 -15   1  16        0.09      -25.11     25.11 o 
 -14   1  16      121.50       92.39     29.15 o 
 -13   1  16      191.54      286.39     55.59 o 
 -12   1  16        0.37       14.79     23.64 o 
 -11   1  16       76.53       92.26     44.18 o 
 -10   1  16      537.70      472.04     65.04 o 
  -9   1  16      476.57      531.72     67.44 o 
  -8   1  16     1690.47     1602.06    114.14 o 
  -7   1  16      606.78      591.26     69.90 o 
  -6   1  16        6.93       32.10     27.45 o 
  -5   1  16       47.55       81.32     31.73 o 
  -4   1  16       15.43       -0.78     24.72 o 
  -3   1  16      224.75      221.42     43.70 o 
  -2   1  16      245.33      242.56     45.32 o 
  -1   1  16     1156.01     1166.85     98.91 o 
   0   1  16      455.83      402.27     58.75 o 
   1   1  16       24.05       45.14     29.86 o 
   2   1  16      468.49      549.85     69.15 o 
   3   1  16       59.71       43.40     28.17 o 
   4   1  16        0.73      -27.92     27.92 o 
   5   1  16        1.61      -24.22     24.22 o 
   6   1  16       80.30       46.90     31.58 o 
   7   1  16       79.89       68.32     24.68 o 
   8   1  16      149.62      156.66     40.16 o 
   9   1  16      140.76      108.97     38.54 o 
  10   1  16        0.01      -26.79     26.79 o 
 -20   2  16        0.64      -15.75     26.29 o 
 -19   2  16       24.41        9.06     41.34 o 
 -18   2  16       85.07       73.98     49.32 o 
 -17   2  16       35.88      -12.79     30.43 o 
 -16   2  16       86.65       42.63     23.75 o 
 -15   2  16       87.66       50.24     23.28 o 
 -14   2  16       12.53       -2.68     27.64 o 
 -13   2  16       44.61       10.70     24.44 o 
 -12   2  16       52.95       93.66     33.85 o 
 -11   2  16       34.82       43.89     25.61 o 
 -10   2  16      247.66      201.00     45.09 o 
  -9   2  16        3.81       13.00     24.90 o 
  -8   2  16       25.62        1.45     23.52 o 
  -7   2  16      294.56      327.83     53.78 o 
  -6   2  16        1.74       57.22     25.10 o 
  -5   2  16       79.29       77.18     23.37 o 
  -4   2  16       37.59       51.49     29.78 o 
  -3   2  16        6.27      -11.54     25.90 o 
  -2   2  16      142.46      128.85     36.83 o 
  -1   2  16       37.67       39.30     24.29 o 
   0   2  16       60.52       81.14     27.77 o 
   1   2  16        5.21       -6.29     23.88 o 
   2   2  16        0.32        2.55     56.38 o 
   3   2  16       79.64       74.89     56.68 o 
   4   2  16        0.43      -16.31     35.16 o 
   5   2  16        9.25        5.62     36.45 o 
   6   2  16       66.46       94.19     49.01 o 
   7   2  16        9.59       -0.38     39.59 o 
   8   2  16        1.34       61.64     47.47 o 
 -17   3  16       38.25       53.53     68.05 o 
 -16   3  16        2.86       -4.28     92.05 o 
 -15   3  16        4.24       14.29     60.36 o 
 -14   3  16       39.34       51.31     28.71 o 
 -13   3  16       14.53       -4.17     24.62 o 
 -12   3  16        8.56       15.78     40.33 o 
 -11   3  16       13.49      -21.36     39.48 o 
 -10   3  16      145.26      197.96     42.86 o 
  -9   3  16       23.03      -15.14     20.88 o 
  -8   3  16       19.36       32.39     21.08 o 
  -7   3  16        1.51      -22.18     22.18 o 
  -6   3  16        8.40       -6.87     38.67 o 
  -5   3  16       15.64       -3.81     42.30 o 
  -4   3  16        1.34      -51.48     51.48 o 
  -3   3  16        5.79      -44.48     50.41 o 
  -2   3  16       66.21      139.71     67.26 o 
  -1   3  16       12.18       65.73     46.29 o 
   0   3  16       11.60       55.83     41.77 o 
   1   3  16        9.98      -28.98     36.97 o 
   2   3  16       14.59       -7.16     40.77 o 
   3   3  16      229.75      267.62     90.02 o 
   4   3  16       51.65      -14.50     52.09 o 
   5   3  16      145.14      243.93     90.05 o 
   6   3  16        0.63       46.76     56.32 o 
 -12   4  16        2.64        4.14     37.93 o 
 -11   4  16       28.69       47.12     48.38 o 
 -10   4  16        0.53      -20.64     40.62 o 
  -9   4  16        0.09      195.25     77.06 o 
  -8   4  16       28.36      -14.30     35.23 o 
  -7   4  16      110.55      115.55     59.45 o 
  -6   4  16      112.99      100.55     57.84 o 
  -5   4  16        1.95       70.64     53.43 o 
  -4   4  16      287.52      294.59     88.00 o 
  -3   4  16        1.96      133.79     63.90 o 
  -2   4  16       31.53      -23.63     32.33 o 
  -1   4  16       25.93      -41.21     51.78 o 
   0   4  16        0.13      -28.34     43.46 o 
   1   4  16        9.65       -8.15     34.31 o 
 -20   1  17      100.12      103.59     32.54 o 
 -19   1  17       41.23        3.13     64.50 o 
 -18   1  17        6.25      -15.99     24.69 o 
 -17   1  17        8.28       38.73     37.39 o 
 -16   1  17        2.58      -10.61     27.32 o 
 -15   1  17        0.02      -27.10     46.80 o 
 -14   1  17       32.11       21.58     29.85 o 
 -13   1  17      240.15      253.94     53.07 o 
 -12   1  17      525.16      554.12     72.33 o 
 -11   1  17       13.40      -12.32     62.65 o 
 -10   1  17      376.84      400.16     63.27 o 
  -9   1  17        0.87      -17.83     30.71 o 
  -8   1  17        3.24      -21.71     22.67 o 
  -7   1  17      211.61      259.60     47.39 o 
  -6   1  17       93.75      115.97     38.23 o 
  -5   1  17      127.46      227.38     49.59 o 
  -4   1  17        7.68        2.40     64.23 o 
  -3   1  17      406.90      444.80     64.81 o 
  -2   1  17       67.42       66.43     29.07 o 
  -1   1  17       42.82       53.29     41.40 o 
   0   1  17      118.44      136.34     38.87 o 
   1   1  17      137.86      158.32     37.76 o 
   2   1  17      121.27       81.07     53.41 o 
   3   1  17        0.40       20.28     31.67 o 
   4   1  17       43.31       64.28     91.01 o 
   5   1  17        0.07      -30.54     30.54 o 
   6   1  17       25.19       36.54     31.53 o 
   7   1  17       99.23      128.59     38.21 o 
   8   1  17      134.45      162.83     45.30 o 
 -19   2  17       43.41       81.36     34.98 o 
 -18   2  17      150.12      184.70     54.80 o 
 -17   2  17       62.98       60.85     36.59 o 
 -16   2  17      690.50      663.79     82.82 o 
 -15   2  17      171.19      218.36     52.32 o 
 -14   2  17        0.64      -22.63     32.31 o 
 -13   2  17      153.43      131.36     40.80 o 
 -12   2  17       35.32        2.95     22.59 o 
 -11   2  17        0.29        7.60     27.36 o 
 -10   2  17       23.37      -18.39     26.74 o 
  -9   2  17      266.29      343.02     66.42 o 
  -8   2  17       76.18      157.61     41.86 o 
  -7   2  17      482.28      462.31     63.37 o 
  -6   2  17      383.77      420.84     63.41 o 
  -5   2  17       42.49       68.66     33.16 o 
  -4   2  17      301.13      302.67     55.69 o 
  -3   2  17      588.91      651.32     75.78 o 
  -2   2  17        0.61      -11.72     22.10 o 
  -1   2  17        0.35      -11.07     22.47 o 
   0   2  17       16.63      -11.19     21.09 o 
   1   2  17        7.44       14.75     36.18 o 
   2   2  17       80.09       64.73     44.79 o 
   3   2  17      473.26      442.36    109.93 o 
   4   2  17      411.38      404.40    100.17 o 
   5   2  17       11.08      -68.57     68.57 o 
   6   2  17      193.19      159.72     75.27 o 
   7   2  17       87.58      167.19     63.06 o 
 -16   3  17        0.31       -2.42     22.71 o 
 -15   3  17       61.87       61.76     51.24 o 
 -14   3  17        0.03       54.13     34.56 o 
 -13   3  17      267.32      287.20     54.66 o 
 -12   3  17      113.02       97.03     34.98 o 
 -11   3  17      110.89      128.88     39.28 o 
 -10   3  17       54.85       28.46     22.59 o 
  -9   3  17       68.11      100.60     55.24 o 
  -8   3  17       20.29        8.22     34.44 o 
  -7   3  17        2.39      -55.92     55.92 o 
  -6   3  17        6.01      -16.04     42.46 o 
  -5   3  17        0.41       83.49     60.24 o 
  -4   3  17       45.05       51.22     45.51 o 
  -3   3  17        7.75       -5.54     36.63 o 
  -2   3  17        2.84      -21.20     34.06 o 
  -1   3  17       45.98       74.09     50.26 o 
   0   3  17      393.71      458.30    101.44 o 
   1   3  17       78.28      269.17     95.26 o 
   2   3  17        0.43       81.11     58.01 o 
   3   3  17        1.09      -26.71     44.60 o 
   4   3  17        9.24       81.26     45.48 o 
  -8   4  17        7.08       44.46     43.69 o 
  -7   4  17       27.99       73.99     45.93 o 
  -6   4  17       13.93       15.35     35.81 o 
  -5   4  17        1.51       42.91     53.44 o 
  -4   4  17        3.03      -16.51     55.03 o 
 -19   0  18        5.16       26.09     38.89 o 
 -18   0  18      286.70      227.98     77.31 o 
 -17   0  18      147.10       58.96     39.76 o 
 -16   0  18        0.03        2.91     48.06 o 
 -15   0  18        1.87      -31.25     35.62 o 
 -14   0  18      143.61      129.18     52.40 o 
 -13   0  18       15.94       79.71     50.97 o 
 -12   0  18       56.64       16.56     44.78 o 
 -11   0  18      147.78      182.77     68.58 o 
 -10   0  18       52.04       20.50     37.74 o 
  -9   0  18        9.65        8.96     26.65 o 
  -8   0  18     1183.52     1202.59    151.08 o 
  -7   0  18       49.97       92.26     54.21 o 
  -6   0  18      107.93      172.89     56.31 o 
  -5   0  18       28.67       49.15     37.56 o 
  -4   0  18       47.21       26.45     35.58 o 
  -3   0  18      195.57      122.34     47.74 o 
  -2   0  18       62.93      105.48     54.87 o 
  -1   0  18        1.12       47.59     38.39 o 
   0   0  18        4.12       20.49     29.26 o 
   1   0  18      461.02      515.01     98.86 o 
   2   0  18      159.75      188.30     74.03 o 
   3   0  18      958.94      958.54    145.19 o 
   4   0  18      337.25      420.09     96.41 o 
   5   0  18      158.23      245.61     73.25 o 
   6   0  18        2.20       34.95     34.37 o 
   7   0  18       12.01       54.79     43.71 o 
 -19   1  18        0.00       27.17     38.98 o 
 -18   1  18       19.81       -1.38     31.89 o 
 -17   1  18       24.73      -32.06     32.06 o 
 -16   1  18       83.82       74.38     37.05 o 
 -15   1  18      745.73      766.29     92.18 o 
 -14   1  18      309.01      340.80     82.86 o 
 -13   1  18       35.41       56.48     26.73 o 
 -12   1  18      252.32      281.46     53.95 o 
 -11   1  18      134.76      158.99     41.75 o 
 -10   1  18       88.48       64.43     25.76 o 
  -9   1  18      281.36      264.58     52.76 o 
  -8   1  18       68.56      105.41     38.66 o 
  -7   1  18       12.76       24.25     74.22 o 
  -6   1  18       61.82       64.41     26.14 o 
  -5   1  18      551.74      551.47     71.22 o 
  -4   1  18       64.65       64.48     45.71 o 
  -3   1  18      124.50      129.46     49.97 o 
  -2   1  18      256.54      254.85     54.54 o 
  -1   1  18        1.11       31.63     27.85 o 
   0   1  18        0.76      -32.16     32.16 o 
   1   1  18        0.63       17.30     40.96 o 
   2   1  18       56.21       12.46     23.81 o 
   3   1  18       93.62       69.66     37.74 o 
   4   1  18      108.44       99.60     50.74 o 
   5   1  18       26.51       82.94     41.40 o 
   6   1  18        6.31      -30.49     30.49 o 
 -17   2  18       15.36       61.42     30.31 o 
 -16   2  18       16.16       12.37     27.29 o 
 -15   2  18       31.66       90.93     37.14 o 
 -14   2  18       67.12       56.84     24.88 o 
 -13   2  18       33.56       93.32     32.73 o 
 -12   2  18       28.59       82.59     36.58 o 
 -11   2  18        4.50      -28.70     28.70 o 
 -10   2  18       83.12       98.50     36.33 o 
  -9   2  18       45.55      140.99     43.38 o 
  -8   2  18      449.01      426.68     63.20 o 
  -7   2  18       13.86      -25.60     25.60 o 
  -6   2  18        0.13       -6.64     28.19 o 
  -5   2  18       10.13       55.84     29.72 o 
  -4   2  18       87.00       92.19     35.19 o 
  -3   2  18        0.84       25.60     30.48 o 
  -2   2  18       40.61       16.28     22.85 o 
  -1   2  18       21.86        9.98     43.28 o 
   0   2  18        6.85      109.90     62.79 o 
   1   2  18       16.96       20.94     50.50 o 
   2   2  18       39.00      151.88     73.58 o 
   3   2  18        2.28       40.27     35.97 o 
   4   2  18        0.16      -20.39     43.12 o 
 -14   3  18       20.48       22.68     48.74 o 
 -13   3  18       19.03       14.08     46.68 o 
 -12   3  18       78.57       55.08     29.22 o 
 -11   3  18       24.13       19.61     44.12 o 
 -10   3  18        0.72       30.84     44.38 o 
  -9   3  18       57.05       86.42     38.55 o 
  -8   3  18       12.50      -31.37     37.02 o 
  -7   3  18       43.13      119.55     73.44 o 
  -6   3  18       93.08       81.71     47.30 o 
  -5   3  18       64.26      137.02     68.17 o 
  -4   3  18       33.43       75.56     50.75 o 
  -3   3  18      114.39      173.53     77.36 o 
  -2   3  18      320.28      379.04    103.47 o 
  -1   3  18       24.52        5.78     49.25 o 
   0   3  18       26.26       -7.24     38.05 o 
   1   3  18        0.23      -29.64     44.97 o 
 -17   1  19       81.13       96.91     56.33 o 
 -16   1  19       37.33       58.71     24.02 o 
 -15   1  19      148.48      165.37     43.55 o 
 -14   1  19       38.03       43.77     27.81 o 
 -13   1  19       11.08      -23.81     34.17 o 
 -12   1  19       26.18       69.79     32.08 o 
 -11   1  19      174.77      181.64     44.92 o 
 -10   1  19       25.06        3.55     22.56 o 
  -9   1  19        6.18        8.32     32.18 o 
  -8   1  19        0.19        6.48     25.46 o 
  -7   1  19      119.77      129.63     43.97 o 
  -6   1  19        2.29      -23.84     25.83 o 
  -5   1  19      483.84      489.16     68.80 o 
  -4   1  19      464.89      518.38     73.40 o 
  -3   1  19        1.47       29.49     43.63 o 
  -2   1  19      168.01      204.69     48.78 o 
  -1   1  19      117.66      184.67     46.04 o 
   0   1  19      125.63      125.41     42.46 o 
   1   1  19       54.46       68.84     35.73 o 
   2   1  19       91.11       45.53     30.20 o 
   3   1  19        1.95       63.54     45.98 o 
   4   1  19      138.14       42.68     66.96 o 
 -15   2  19        4.05       58.22     46.95 o 
 -14   2  19       81.10      149.12     88.22 o 
 -13   2  19       34.45      160.88     49.36 o 
 -12   2  19      115.83       39.50     65.84 o 
 -11   2  19      305.22      268.46     56.26 o 
 -10   2  19       88.99      144.33     43.13 o 
  -9   2  19       91.87       77.84     31.02 o 
  -8   2  19      259.65      260.24     50.82 o 
  -7   2  19       47.51       48.74     25.14 o 
  -6   2  19       23.94       14.86     43.38 o 
  -5   2  19       74.33       50.60     70.61 o 
  -4   2  19       26.38       20.75     25.10 o 
  -3   2  19       35.56       43.88     26.91 o 
  -2   2  19      196.94      222.76     74.27 o 
  -1   2  19      246.73      216.10     75.26 o 
   0   2  19      137.83      266.06     88.33 o 
   1   2  19        3.40      125.75     72.34 o 
   2   2  19       90.57      125.24     68.62 o 
 -10   3  19        0.33       72.63     56.53 o 
  -9   3  19       38.86       65.95     57.30 o 
  -8   3  19      112.56      238.21     80.55 o 
  -7   3  19       19.33       15.16     58.50 o 
  -6   3  19        7.40      -18.16     41.34 o 
  -5   3  19       57.02      120.05     69.20 o 
  -4   3  19      246.93      234.98     82.16 o 
  -3   3  19       40.20      189.87     81.71 o 
 -16   0  20        5.16       -1.39     40.08 o 
 -15   0  20       31.62       98.84     52.27 o 
 -14   0  20      201.42      203.45     70.49 o 
 -13   0  20      192.40      183.06     66.01 o 
 -12   0  20      243.33      227.40     71.24 o 
 -11   0  20       82.18       10.75     32.34 o 
 -10   0  20      499.59      641.65    119.16 o 
  -9   0  20      104.55       68.96     45.85 o 
  -8   0  20       56.26       98.56     46.95 o 
  -7   0  20      176.38      170.19     52.09 o 
  -6   0  20        7.90      -56.06     56.06 o 
  -5   0  20        2.95       56.96     49.90 o 
  -4   0  20      477.49      449.50    100.76 o 
  -3   0  20      638.55      653.18    121.02 o 
  -2   0  20       45.64       69.22     50.45 o 
  -1   0  20       68.27       22.63     33.12 o 
   0   0  20      374.91      410.98     96.28 o 
   1   0  20      390.60      372.89     92.84 o 
   2   0  20       55.79       29.75     38.40 o 
 -15   1  20       27.09       15.14     25.83 o 
 -14   1  20       55.23      133.15     43.71 o 
 -13   1  20        6.36       31.07     53.27 o 
 -12   1  20        0.20      -33.77     33.77 o 
 -11   1  20       98.78       35.25     73.51 o 
 -10   1  20       83.25       62.64    104.70 o 
  -9   1  20      105.14       91.58     40.53 o 
  -8   1  20       62.27       80.10     34.33 o 
  -7   1  20      404.60      455.42     74.67 o 
  -6   1  20      204.37      227.19     52.90 o 
  -5   1  20       52.14       65.68     30.13 o 
  -4   1  20        1.48      -54.11     58.24 o 
  -3   1  20       75.91      122.21     63.75 o 
  -2   1  20       15.72      101.76     40.16 o 
  -1   1  20      115.70      114.22     65.75 o 
   0   1  20      100.11       91.10     76.07 o 
   1   1  20      111.11      183.64     50.98 o 
 -13   2  20        7.36       11.36     91.70 o 
 -12   2  20        5.48      -60.44     86.44 o 
 -11   2  20       61.89      112.32     43.16 o 
 -10   2  20        0.93      -26.31     26.31 o 
  -9   2  20       10.49        6.84     34.82 o 
  -8   2  20      131.88      198.66     48.18 o 
  -7   2  20        9.59        6.32     41.53 o 
  -6   2  20       46.04       15.61     79.29 o 
  -5   2  20        2.78        3.59     26.62 o 
  -4   2  20        2.44      -17.90     39.66 o 
  -3   2  20        0.66      -61.90     61.90 o 
  -2   2  20       19.21       -2.45     52.80 o 
  -1   2  20       26.86      124.99     64.79 o 
 -12   1  21      109.74      142.82     38.19 o 
 -11   1  21       29.40       66.92     34.75 o 
 -10   1  21      113.84       79.45     35.96 o 
  -9   1  21       78.84       28.23     40.62 o 
  -8   1  21        5.43      -10.40     28.93 o 
  -7   1  21       11.07       -7.51     32.84 o 
  -6   1  21       10.23      -22.94     37.78 o 
  -5   1  21        6.14       57.09     40.85 o 
  -4   1  21        0.62      -89.91    123.67 o 
  -3   1  21       21.16      -26.00     43.58 o 
                                                 
